# Supplementary material for: Co-Harboring of Beta-Lactamases and mcr-1 Genes in Escherichia coli and Klebsiella pneumoniae from Healthy Carriers and Backyard Animals in Rural Communities in Ecuador
Source: Antibiotics (Basel). 2023 May 5;12(5):856. doi: 10.3390/antibiotics12050856 (PMC10215259; doi:10.3390/antibiotics12050856)
Supplement: Supplementary file 1 [file antibiotics-12-00856-s001.zip]

Archive with 3 entries (3 files):
- Supplementary Figure S1.jpg
- Table S1.xlsx
- Table S2.xlsx
