# Supplementary material for: Co-Harboring of Beta-Lactamases and mcr-1 Genes in Escherichia coli and Klebsiella pneumoniae from Healthy Carriers and Backyard Animals in Rural Communities in Ecuador
Source: Antibiotics (Basel). 2023 May 5;12(5):856. doi: 10.3390/antibiotics12050856 (PMC10215259; doi:10.3390/antibiotics12050856)
Supplement: Supplementary file 1 [file antibiotics-12-00856-s001.zip › Table S2.xlsx]

## Sheet: allelic profile
MLST Klebsiella pneumoniae
mcr-1 positive Isolates	Sample Code	ID	gapA	infB	mdh	pgi	phoE	rpoB	tonB	ST	CLONAL COMPLEX		Province	Host
1	PSJ21	Kleb 1	2	122	166	1	3	3	19	826	-		Pastaza	Humans
2	PSJ22	Kleb 2	16	227	166	1	20	22	124	ND	-		Pastaza	Humans
3	PSJ23	Kleb 3	2	184	166	360	125	146	13	ND	-		Pastaza	Humans
4	PSJ25	Kleb 4	2	1	166	2	1	62	56	3441	-		Pastaza	Humans
5	PSJ35	Kleb 5	51	1	166	1	81	62	13	ND	-		Pastaza	Humans
6	PSJ40	Kleb 6	4	1	166	1	12	1	35	1263	-		Pastaza	Humans
7	PSJ07	Kleb 7	2	1	166	71	3	3	18	540	-		Pastaza	Humans
8	PSJ10	Kleb 8	16	1	166	1	47	114	63	ND	-		Pastaza	Humans
9	PSJ16	Kleb 9	2	1	322	1	1	114	18	ND	-		Pastaza	Humans
10	PSJ18	Kleb 10	2	1	166	1	3	3	18	504	-		Pastaza	Humans
11	1-8	Kleb 11	2	1	166	370	443	146 (atypical)	67	ND	-		Pastaza	Humans
12	3-3	Kleb 12	2	1	166	154	3	146	67	ND	-		Pastaza	Humans
13	P01G	Kleb 13	313	34	166	1	281	146	565	ND	-		Pastaza	chickens
14	P02G	Kleb 14	16	18	166	1	47	153	67	ND	-		Pastaza	chickens
15	P35G	Kleb 15	2	227	166	1	222	62	405	ND	-		Pastaza	chickens
16	LR09	Kleb 16	18	115	166	26	107	20	192	2184	-		Sto Domingo	Humans
17	LR13	Kleb 17	115	24	168	136	583	60	161	ND	-		Sto Domingo	Humans
18	LR24	Kleb 18	2	1	166	1	10	10	161	1185	-		Sto Domingo	Humans
19	LR30	Kleb 19	4	1	166	1	443	146	254	ND	-		Sto Domingo	Humans
20	LR43	Kleb 20	2	1	166	334	17	62	42	ND	-		Sto Domingo	Humans
21	LR51	Kleb 21	2	6	166	1	10	62	6	400	-		Sto Domingo	Humans
22	LR55	Kleb 22	2	212	166	58	4	62	793	4143	-		Sto Domingo	Humans
23	LR56	Kleb 23	7	155	361	5	1	1	84	ND	-		Sto Domingo	Humans
24	LR63	Kleb 24	2	9	166	1	13	1	16	2370	-		Sto Domingo	Humans
25	LR71	Kleb 25	4	179	166	1	4	146	14	ND	-		Sto Domingo	Humans
26	LR72	Kleb 26	2	1	166	1	9	8	24	2370	-		Sto Domingo	Humans
27	LRA19	Kleb 27	2	56	161	1	13	1	531	ND	-		Sto Domingo	chickens
28	LRA34	Kleb 28	10	1	166	1	10	146	40	ND	-		Sto Domingo	chickens
29	LRA57	Kleb 29	16	115	166	304	13	146	725	ND	-		Sto Domingo	chickens
30	LRC25	Kleb 30	2	149	166	377	13	1	16	ND	-		Sto Domingo	pigs
31	LRC51	Kleb 31	2	214	166	334	4	4	18	4631	-		Sto Domingo	pigs
32	LRC62	Kleb 32	16	24	166	1	229	62	75	ND	-		Sto Domingo	pigs

## Sheet: sequences
	MLST Klebsiella Pneumoniae
	isolate 1
	GEN	allele	sequence
	gapA	2	AACCTGAAGTGGGACGAAGTTGGTGTTGACGTTGTTGCTGAAGCAACCGGTATCTTCCTGACCGACGAAACCGCTCGTAAACACATCACCGCTGGCGCGAAAAAAGTCGTTCTGACTGGCCCGTCCAAAGACAACACTCCGATGTTCGTTCGCGGCGCTAACTTCGACGCTTACGCTGGCCAGGACATCGTTTCCAACGCTTCCTGCACCACCAACTGCCTGGCGCCGCTGGCTAAAGTTATCAACGACAACTTCGGTATCGTTGAAGGCCTGATGACCACCGTCCACGCTACCACCGCTACTCAGAAAACCGTTGATGGCCCGTCTCACAAAGACTGGCGCGGCGGCCGCGGCGCAGCTCAGAACATCATCCCGTCCTCTACCGGCGCTGCTAAAGCA…
	infB	122	GGCATGATCACCTTCCTGGATACCCCGGGCCACGCCGCGTTTACCTCAATGCGTGCTCGTGGCGCTCAGGCAACGGATATCGTTGTTCTGGTGGTTGCGGCCGACGATGGCGTGATGCCGCAGACCATTGAAGCTATCCAGCACGCTAAAGCGGCGCAGGTACCTGTGGTTGTGGCGGTCAACAAAATCGATAAGCCAGAAGCCGATCCGGATCGCGTGAAGAACGAACTGTCCCAGTACGGCATCCTGCCGGAAGAGTGGGGCGGCGAAACCCAGTTCATCCACGTTTCCGCAAAAGCGGGTACCGGCATCGACAAC
	pgi	166	GAGTCCAACGGTAAGTATGTTGACCGTAACGGTAACGTTGTGGATtACCAGACTGGCCCGaTTATcTGGGGTGAACCAGGCACTAACGGTCAGCACGCGTTCTACCAGCTGATCCACCAGGGAACCAAAATGGTACCGTGCGATTTCATCGCTCCGGCTATCACCCATAACCCGCTCTCTGATCATCACCAGAAACTGCTGTCTAACTTCTTCGCCCAGACCGAAGCGCTGGCGTTTGGTAAATCCCGCGAAGTGGTTGAGCAGGAATATCGTGATCAGGGTAAAGATCCGGCAACGCTTGACTACGTGGTGCCGTTCAAAGTATTCGAAGGTAACCGCCCGACCAACTCCATCCTGCTGCGTGAAATCACcCCGTTCAGCCTGGGgGCGTTGATTGCG…
	mdh	1	GGCGCCGATGTAGTGCTGATCTCCGCGGGCGTGGCGCGTAAGCCCGGCATGGATCGTTCCGACCTGTTTAATGTGAATGCGGGTATCGTGAAGAACCTCGTGCAGCAGATTGCCAAAACCTGCCCGCAGGCCTGCATCGGCATTATCACCAACCCGGTGAATACCACCGTGGCTATCGCCGCCGAAGTGCTGAAAAAAGCCGGCGTGTACGATAAAAACAAACTGTTCGGCGTTACCACGCTGGACATCATCCGTTCCAATACCTTTGTGGCGGAGCTGAAAGGTAAATCGGCAACCGAGGTGGAAGTCCCGGTCATTGGTGGTCACTCCGGGGTCACCATTCTGCCTTTACTGTCGCAGATCCCCGGCGTCAGCTTTAGCGATCAGGAAATTGCCGAC…
	phoE	3	GTCGGCACCTCGTTAAGCTATGATTTCGGCGGCAGCGACTTCGCCATCAGCGCAGCCTACACCAGCTCCGACCGTACCAACGATCAGAACCTGCTGGCCCGCGGCCAGGGTTCGAAAGCGGAAGCCTGGGCGACCGGCCTGAAATATGACGCCAACAATATCTACCTGGCGACCATGTACTCTGAAACCCGCAAGATGACCCCGATCAGCGGCGGCTTTGCCAACAAAGCGCAGAACTTTGAAGCGGTGGCGCAGTATCAGTTCGACTTCGGTCTGCGTCCGTCCCTCGGCTATGTGCTGTCGAAAGGGAAGGATATCGAAGGGGTGGGAAGTGAGGATCTGGTTAACTACATTGACGTGGGCCTGACCTACTACTTCAACAAAAACATGAACGCCTTC…
	rpoB	3	ACCCACTACGGTCGCGTATGTCCGATCGAAACGCCTGAAGGTCCGAACATCGGTCTGATTAACTCCCTGTCCGTGTACGCGCAGACCAACGAATATGGTTTCCTTGAGACGCCGTATCGTAAAGTGACCAACGGTGTGGTTACTGACGAAATTCACTACCTGTCTGCTATCGAAGAAGGCAACTACGTTATCGCTCAGGCGAACTCCAACCTGGATGACGACGGCCACTTTGTAGAAGATCTGGTTACCTGCCGTAGCAAAGGCGAATCCAGCTTGTTCAGCCGCGACCAGGTTGACTACATGGACGTATCCACTCAGCAGGTGGTATCCGTCGGTGCGTCCCTGATCCCGTTCCTGGAACACGATGACGCCAACCGTGCATTGATGGGTGCGAACATG…
	tonB	19	ATGGTGGCGCCGGCCGATCTTGAGCCGCCTCCGGCGGCGCAGCCTGTCGTGGAGCCCGTTGTTGAACCCGAACCTGAGCCGGAGCCAGAGGTAGTGCCTGAACCGCCGAAAGAGGCGCCGGTGGTGATCCATAAACCGGAACCTAAGCCGAAGCCCAAACCTAAACCCAAGCCTAAGCCGGAGAAAAAGGTTGAACAGCCGAAGCGGGAAGTGAAGCCGGCAGCAGAGCCGCGTCCGGCCTCGCCGTTTGAAAACAACAATACGGCGCCGGCGCGTACAGCGCCAAGCACCTCGACCGCAGCGGCTAAACCCACCGTTACTGCTCCAAGCGGCCCGCGGGCGATCAGCCGCGTTCAGCCGTCCTATCCGGCGCGCGCTCAGGCGCTGCGCATTGAAGGG…
	isolate 2
	GEN	allele	sequence
	gapA	16	AACCTGAAGTGGGACGAAGTCGGTGTTGACGTTGTTGCTGAAGCAACCGGTATCTTCCTGACCGACGAAACCGCTCGTAAACACATCACCGCTGGCGCGAAAAAAGTCGTTCTGACTGGCCCGTCCAAAGACAACACCCCGATGTTCGTTCGCGGCGCTAACTTCGAAACTTACGCTGGCCAGGACATCGTTTCCAACGCTTCCTGCACCACCAACTGCCTGGCACCGCTGGCTAAAGTTATCAACGACAACTTCGGTATCGTTGAAGGCCTGATGACCACCGTCCACGCGACCACCGCGACTCAGAAAACCGTTGATGGCCCGTCTCACAAAGACTGGCGCGGCGGCCGCGGCGCAGCTCAGAACATCATCCCGTCCTCTACCGGTGCTGCTAAAGCA…
	infB	227	GGCATGATCACCTTCCTGGATACCCCGGGCCACGCCGCGTTTACCTCCATGCGTGCTCGTGGCGCGCAGGCAACGGATATCGTGGTTCTGGTGGTGGCGGCAGACGACGGCGTGATGCCGCAAACTATCGAAGCTATCCAGCACGCTAAAGCGGCGCAGGTACCGGTGGTAGTGGCGGTGAACAAGATCGATAAGCCAGAAGCCGATCCGGATCGCGTGAAGAACGAACTGTCCCAGTACGGCATCCTGCCGGAAGAGTGGGGCGGCGAGAGCCAGTTCGTCCACGTTTCCGCGAAAGCGGGTACCGGCATCGACAAC
	pgi	166	GAGTCCAACGGTAAGTATGTTGACCGTAACGGTAACGTTGTGGATtACCAGACTGGCCCGaTTATcTGGGGTGAACCAGGCACTAACGGTCAGCACGCGTTCTACCAGCTGATCCACCAGGGAACCAAAATGGTACCGTGCGATTTCATCGCTCCGGCTATCACCCATAACCCGCTCTCTGATCATCACCAGAAACTGCTGTCTAACTTCTTCGCCCAGACCGAAGCGCTGGCGTTTGGTAAATCCCGCGAAGTGGTTGAGCAGGAATATCGTGATCAGGGTAAAGATCCGGCAACGCTTGACTACGTGGTGCCGTTCAAAGTATTCGAAGGTAACCGCCCGACCAACTCCATCCTGCTGCGTGAAATCACcCCGTTCAGCCTGGGgGCGTTGATTGCG…
	mdh	1	GGCGCCGATGTAGTGCTGATCTCCGCGGGCGTGGCGCGTAAGCCCGGCATGGATCGTTCCGACCTGTTTAATGTGAATGCGGGTATCGTGAAGAACCTCGTGCAGCAGATTGCCAAAACCTGCCCGCAGGCCTGCATCGGCATTATCACCAACCCGGTGAATACCACCGTGGCTATCGCCGCCGAAGTGCTGAAAAAAGCCGGCGTGTACGATAAAAACAAACTGTTCGGCGTTACCACGCTGGACATCATCCGTTCCAATACCTTTGTGGCGGAGCTGAAAGGTAAATCGGCAACCGAGGTGGAAGTCCCGGTCATTGGTGGTCACTCCGGGGTCACCATTCTGCCTTTACTGTCGCAGATCCCCGGCGTCAGCTTTAGCGATCAGGAAATTGCCGAC…
	phoE	20	GTCGGCACCTCGTTAAGCTATGATTTCGGCGGCAGCGACTTCGCCGTCAGCGCGGCCTACACCAGCTCCGACCGTACCAACGATCAGAACCTGCTGGCCCGCGGCCAGGGTTCGAAAGCGGAAGCCTGGGCAACCGGCCTGAAATATGACGCCAACAACATCTACCTGGCGACCATGTACTCTGAAACCCGTAAGATGACCCCGATCAGCGGCGGCTTTGCCAACAAAGCGCAGAACTTTGAAGCGGTGGCGCAGTATCAGTTCGACTTCGGTCTGCGTCCGTCCCTCGGCTATGTGCTGTCGAAAGGGAAGGATATCGAAGGGGTGGGGAGTGAAGATCTGGTTAACTACATTGACGTGGGCCTGACCTACTACTTCAACAAAAACATAAACGCCTTC…
	rpoB	22	ACGCACTACGGTCGCGTATGTCCAATCGAAACGCCTGAAGGTCCGAACATCGGTCTGATCAACTCCCTGTCCGTGTACGCACAGACTAACGAATACGGTTTCCTTGAGACCCCGTATCGTAAAGTGAcCGACGGTGTGGTTACCGATGAAATTCACTACCTGTCTGCTATCGAATAAGGCAACTACGTTATTGCTCAGGCtAACTCCAACCTGGATGAAAACGGCCACTTCGTAGAAGACCTGGTTACCTGCCGTAGCAAAGGCGAATCCAGCTTGTTCAGCCGCGACCAGGTTGACTACATGGACGTATCCACCCAGCAGGTGGTATCCGTCGGTGCGTCCCTGATCCCGTTCCTGGAGCACGATGACGCCAACCGTGCATTGATGGGTGCGAACATG…
	tonB	124	ATGGTCGCGCCGGCCGATCTTGAACCGCCCCCGGCGGCACAGCCAGTCGTGGAGCCCGTTGTCGAACCTGATCCTGAGCCGGAACCCGAGGTGGTGCCTGAACCGCCGAAAGAAGCGCCGGTGGTGATCCATAAACCGGAACCGAAGCCGAAGCCTAAACCCAAACCGAAACCCAAGCCGGAGAAAAAGGTTGAGCAGCCCAGGCGGGACGTGAAGCCGGCAGCAGAGCCGCGTCCGGCCTCGCCGTTTGAAAACAACAACACGACGCCAGCGCGCACCGCGCCAAGCACCTCGACCGCGGCCGCCAAACCCACCGTTACTGCCCCGAGCGGCCCGCGGGCGATCAGCCGTGTCCAGCCGACCTATCCCGCCCGCGCCCAGACGCTGCGCATCGAAGGG…
	isolate 3
	GEN	allele	sequence
	gapA	2	AACCTGAAGTGGGACGAAGTTGGTGTTGACGTTGTTGCTGAAGCAACCGGTATCTTCCTGACCGACGAAACCGCTCGTAAACACATCACCGCTGGCGCGAAAAAAGTCGTTCTGACTGGCCCGTCCAAAGACAACACTCCGATGTTCGTTCGCGGCGCTAACTTCGACGCTTACGCTGGCCAGGACATCGTTTCCAACGCTTCCTGCACCACCAACTGCCTGGCGCCGCTGGCTAAAGTTATCAACGACAACTTCGGTATCGTTGAAGGCCTGATGACCACCGTCCACGCTACCACCGCTACTCAGAAAACCGTTGATGGCCCGTCTCACAAAGACTGGCGCGGCGGCCGCGGCGCAGCTCAGAACATCATCCCGTCCTCTACCGGCGCTGCTAAAGCA…
	infB	184	GGCATGATCACCTTCCTGGATACCCCGGGCCACCCCGCGTTTACCTCCATGCGTGCTCGTGGCGCGCAGGCAACGGATATCGTGGTTTTGGTGGTGGCGGCAGACAACGGCGTGATGCCGCAAACTTTCGAAGCTATCCAGCACGCTAAAGCGGCGCAGGTACCGGTGGTAGTGGCGGTAAACAAGATCGATAAGCCAAAACCCGATCCGAATCGCGTGAAAAACGAACTGTCCCAGTACGGCTTCCTGCCGGAAAAGGGGGGGGGCGAGAGCCATTTCGTCCACTTTTCCCCGAAAGGGGGTACCGGCATCAACAAC
	pgi	166	GAGTCCAACGGTAAGTATGTTGACCGTAACGGTAACGTTGTGGATTACCAGACTGGCCCGATTATCTGGGGTGAACCGGGCACTAACGGTCAGCACGCGTTCTACCAGCTGATCCACCAGGGAACCAAAATGGTACCGTGCGATTTCATCGCTCCGGCTATCACCCATAACCCGCTCTCTGATCATCACCAGAAACTGCTGTCTAACTTCTTCGCCCAGACCGAAGCGCTGGCGTTTGGTAAATCCCGCGAAGTGGTTGAGCAGGAATATCGTGATCAGGGTAAAGATCCGGCAACGCTTGACTACGTGGTGCCGTTCAAAGTATTCGAAGGTAACCGCCCGACCAACTCCATCCTGCTGCGTGAAATCACTCCGTTCAGCCTGGGTGCGTTGATTGCG…
	mdh	360	GGCGCGGATGTCGTTCTGATCTCTGCGGGCGTAGCGCGTAAGCCGGGTATGGATCGTTCCGACCTGTTTAACGTGAACGCGGGCATCGTGAAAAACCTCGTACAGCAAGTTGCGAAAACCTGCCCGCAGGCGTGCATTGGTATTATCACCAACCCGGTGAACACCACCGTTGCAATTGCCGCCGAAGTGCTGAAAAAAGCCGGTGTTTACGACAAAAACAAACTGTTCGGCGTTACCACGCTGGATATCATTCGTTCCAACACCTTTGTGGCGGAGCTGAAAGGCAAATCGCCAACCGAGGTTGAAGTCCCGGTTATTGGCGGTCACTCCGGGGTCACCATTCTGCCTTTGCTGTCGCAGGTTCCCGGCGTTAGCTTTACCGATCAGGAAGTGGCCGAT…
	phoE	125	GTTGGCACCTCGTTAAGCTATGAATTAGGCGGCAGCGACTTCGCCGTCAGCGCGGCCTACACCAGCTCCGACCGTACCAACGATCAGAACCTGCTGGCCCGCGGCCAGGGTTCGAAAGCGGAAGCCTGGGCGACCGGCCTGAAATATGACGCCAACAACATCTACCTGGCGACCATGTACTCTGAAACCCGCAAGATGACCCCGATCAGCGGCGGCTTTGCCAACAAAGCGCAGAACTTTGAAGCGGTGGCGCAGTATCAGTTCGACTTCGGTCTGCGTCCGTCCCTCGGCTATGTGCTGTCGAAAGGGAAGGATATCGAAGGGGTGGGGAGCGAAGATCTGGTTAACTACAGTGACGTGGGCCTGACCTACTACTTCAACAAAACCATGAACGCCTTC…
	rpoB	146	ACTCACTACGGTCGCGTATGTCCAATCGAAACCCCTGAAGGTCCGAACATCGGTCTGATCAACTCCCTGTCCGTGTACGCACAGACTAACGAATACGGCTTCctTGAGACTCCGTATCGTAAAGTGACCGACGGTGTTGTTACTGACGAAATTCACTACCTGTCTGCTATCGAAGAAGGCAACTACGTTATCGCTCAGGCGAACTCCAACTTGGATGAAGAAGGCCACTTCGTAGAAGATCTGGTTACTTGCCGTAGCAAAGGCGAATCCAGCTTGTTCAGCCGCGACCAGGTTGACTACATGGACGTATCCACCCAGCAGGTGGTATCCGTCGGTGCGTCCCTGATCCCGTTCCTGGAACACGATGACGCCCACCGTGCATTGATGGGTGCGAACATG…
	tonB	13	ATGGTGGCGCCGGCCGATCTTGAGCCGCCTCCGGCGGCGCAGCCTGTCGTGGAGCCCGTTGTTGAACCCGAACCTGAGCCGGAGCCAGAGGTAGTGCCTGAACCGCCGAAAGAGGCGCCGGTGGTGATCCATAAACCGGAACCTAAGCCGAAGCCCAAACCTAAACCCAAACCTAAGCCGGAGAAAAAGGTTGAACAGCCGAAGCGGGAAGTGAAGCCGGCTGCAGAGCCGCGTCCGGCCTCGCCGTTTGAAAACAACAATACGGCGCCGGCGCGTACAGCGCCAAGCACCTCGACAGCAGCGGCTAAACCCACCGTTACTGCTCCAAGCGGCCCGCGGGCGATCAGCCGCGTTCAGCCGTCCTATCCCGCGCGCGCTCAGGCGCTGCGCATAGAAGGT…
	isolate 4
	GEN	allele	sequence
	gapA	2	AACCTGAAGTGGGACGAAGTTGGTGTTGACGTTGTTGCTGAAGCAACCGGTATCTTCCTGACCGACGAAACCGCTCGTAAACACATCACCGCTGGCGCGAAAAAAGTCGTTCTGACTGGCCCGTCCAAAGACAACACTCCGATGTTCGTTCGCGGCGCTAACTTCGACGCTTACGCTGGCCAGGACATCGTTTCCAACGCTTCCTGCACCACCAACTGCCTGGCGCCGCTGGCTAAAGTTATCAACGACAACTTCGGTATCGTTGAAGGCCTGATGACCACCGTCCACGCTACCACCGCTACTCAGAAAACCGTTGATGGCCCGTCTCACAAAGACTGGCGCGGCGGCCGCGGCGCAGCTCAGAACATCATCCCGTCCTCTACCGGCGCTGCTAAAGCA…
	infB	1	GGCATGATCACCTTCCTGGATACCCCGGGCCACGCCGCGTTTACCTCCATGCGTGCTCGTGGCGCGCAGGCGACGGATATCGTGGTTCTGGTGGTGGCGGCAGACGACGGCGTGATGCCGCAGACTATCGAAGCTATCCAGCACGCTAAAGCGGCGCAGGTACCGGTGGTAGTGGCGGTGAACAAGATCGATAAGCCAGAAGCCGATCCGGATCGCGTGAAGAACGAACTGTCCCAGTACGGCATCCTGCCGGAAGAGTGGGGCGGCGAGAGCCAGTTCGTCCACGTTTCCGCGAAAGCGGGTACCGGCATCGACGAC
	pgi	166	GAGTCCAACGGTAAGTATGTTGACCGTAACGGTAACGTTGTGGATTACCAGACTGGCCCGATTATCTGGGGTGAACCAGGCACTAACGGTCAGCACGCGTTCTACCAGCTGATCCACCAGGGAACCAAAATGGTACCGTGCGATTTCATCGCTCCGGCTATCACCCATAACCCGCTGTCTGATCATCACCAGAAACTGCTGTCTAACTTCTTCGCCCAGACCGAAGCGCTGGCGTTTGGTAAATCCCGCGAAGTGGTTGAGCAGGAATATCGCGATCAGGGTAAAGATCCGGCAACCCTTGACTACGTGGTGCCGTTCAAAGTGTTCGAAGGTAACCGCCCGACCAACTCCATCCTGCTGCGTGAAATCACTCCGTTCAGCCTGGGTGCGTTGATTGCG…
	mdh	2	GGCGCGGATGTAGTGCTGATCTCCGCGGGCGTGGCGCGTAAGCCCGGCATGGATCGTTCCGACCTGTTTAATGTGAATGCGGGTATCGTGAAGAACCTCGTGCAGCAGATTGCCAAAACCTGCCCGCAGGCCTGCATCGGCATTATCACCAACCCGGTGAATACCACCGTGGCTATCGCCGCCGAAGTACTGAAAAAAGCCGGCGTGTACGATAAAAACAAACTGTTCGGCGTTACCACGCTGGACATCATCCGTTCCAATACCTTTGTGGCGGAGCTGAAAGGTAAATCGGCAACCGAGGTGGAAGTCCCGGTCATTGGTGGTCACTCCGGGGTCACCATTCTGCCTTTACTGTCGCAGATCCCCGGCGTCAGCTTTAGCGATCAGGAAATTGCCGAC…
	phoE	1	GTCGGCACCTCGTTAAGCTATGATTTCGGCGGCAGCGACTTCGCCGTCAGCGCAGCCTACACCAGCTCCGACCGTACCAACGATCAGAACCTGCTGGCCCGCGGCCAGGGTTCGAAAGCGGAAGCCTGGGCGACCGGCCTGAAATATGACGCCAACAATATCTACCTGGCGACCATGTACTCTGAAACCCGCAAGATGACCCCGATCAGCGGCGGCTTTGCCAACAAAGCGCAGAACTTTGAAGCGGTGGCGCAGTATCAGTTCGACTTCGGTCTGCGTCCGTCCCTCGGCTATGTGCTGTCGAAAGGGAAGGATATCGAAGGGGTGGGGAGTGAAGATCTGGTTAACTACATCGACGTGGGCCTGACCTACTACTTCAACAAAAACATGAACGCCTTC…
	rpoB	62	ACCCACTACGGTCGCGTATGTCCGATCGAAACGCCTGAAGGTCCGAACATCGGTCTGATTAACTCCCTGTCCGTGTACGCGCAGACCAACGAATATGGCTTCCTTGAGACGCCGTATCGTAAAGTGACCGACGGTGTGGTTACTGACGAAATTCACTACCTGTCTGCTATCGAAGAAGGCAACTACGTTATCGCTCAGGCGAACTCCAACCTGGATGAAAACGGCCACTTCGTAGAAGATCTGGTTACCTGCCGTAGCAAAGGCGAATCCAGCTTGTTCAGCCGCGACCAGGTTGACTACATGGACGTATCCACCCAGCAGGTGGTATCCGTCGGTGCGTCCCTGATCCCGTTCCTGGAACACGATGACGCCAACCGTGCATTGATGGGTGCGAACATG…
	tonB	56	ATGGTGGCGCCGGCCGATCTTGAGCCGCCTCCGGCGGCGCAGCCTGTCGTGGAGCCCGTTGTTGAACCCGAACCCGAGCCGGAGCCAGAGGTAGCGCCTGAACCGCCGAAAGAGGCGCCGGTGGTGATCCATAAACCGGAACCTAAGCCGAAGCCCAAACCTAAACCCAAGCCTAAGCCGGAGAAAAAGGTTGAACAGCCGAAGCGGGAAGTGAAGCCGGCAGCAGAGCCGCGTCCGGCCTCGCCGTTTGAAAACAACAATACGGCGCCGGCGCGTACAGCGCCAAGCACCTCGACCGCAGCGGCTAAACCCACCGTTACTGCTCCGAGCGGCCCGCGGGCGATCAGCCGCGTTCAGCCGTCCTATCCGGCGCGCGCTCAGGCGCTGCGCATTGAAGGG…
	isolate 5
	GEN	allele	sequence
	gapA	51	AACCTGAAGTGGGACGAAGTTGGTGTTGACGTTGTTGCTGAAGCAACTGGTATCTTCCTGACCGACGAAACCGCTCGTAAACACATCACCGCTGGCGCGAAAAAAGTCGTTCTGACTGGCCCGTCCAAAGACAACACTCCGATGTTCGTTCGCGGCGCTAACTTCGACGCTTACGCTGGCCAGGACATCGTTTCCAACGCTTCCTGCACCACCAACTGCCTGGCGCCGCTGGCTAAAGTTATCAACGACAACTTCGGTATCGTTGAAGGCCTGATGACCACCGTCCACGCTACCACCGCTACTCAGAAAACCGTTGATGGCCCGTCTCACAAAGACTGGCGCGGCGGCCGCGGCGCAGCTCAGAACATCATCCCGTCCTCTACCGGCGCTGCTAAAGCA…
	infB	1	GGCATGATCACCTTCCTGGATACCCCGGGCCACGCCGCGTTTACCTCCATGCGTGCTCGTGGCGCGCAGGCGACGGATATCGTGGTTCTGGTGGTGGCGGCAGACGACGGCGTGATGCCGCAGACTATCGAAGCTATCCAGCACGCTAAAGCGGCGCAGGTACCGGTGGTAGTGGCGGTGAACAAGATCGATAAGCCAGAAGCCGATCCGGATCGCGTGAAGAACGAACTGTCCCAGTACGGCATCCTGCCGGAAGAGTGGGGCGGCGAGAGCCAGTTCGTCCACGTTTCCGCGAAAGCGGGTACCGGCATCGACGAC
	pgi	166	GAGTCCAACGGTAAGTATGTTGACCGTAACGGTAACGTTGTGGATTACCAGACTGGCCCGATTATCTGGGGTGAACCAGGCACTAACGGTCAGCACGCGTTCTACCAGCTGATCCACCAGGGAACCAAAATGGTACCGTGCGATTTCATCGCCCCGGCTATCACCCATAACCCGCTCTCTGATCACCACCAGAAACTGCTGTCTAACTTCTTCGCCCAGACCGAAGCGCTGGCGTTTGGTAAATCCCGTGAAGTGGTTGAGCAGGAATATCGCGATCAGGGTAAAGATCCGGCAACGCTTGACTACGTGGTGCCGTTCAAAGTGTTCGAAGGTAACCGCCCGACCAACTCCATCCTGCTGCGCGAAATCACTCCGTTCAGCCTGGGGGCGTTGATTGCG…
	mdh	1	GGCGCGGATGTAGTGCTGATCTCCGCGGGCGTGGCGCGTAAGCCCGGCATGGATCGTTCCGACCTGTTTAATGTGAATGCGGGTATCGTGAAGAACCTCGTGCAGCAGATTGCCAAAACCTGCCCGCAGGCCTGCATCGGCATTATCACCAACCCGGTGAATACCACCGTGGCTATCGCCGCCGAAGTACTGAAAAAAGCCGGCGTGTACGATAAAAACAAACTGTTCGGCGTTACCACGCTGGACATCATCCGTTCCAATACCTTTGTGGCGGAGCTGAAAGGTAAATCGGCAACCGAGGTGGAAGTCCCGGTCATTGGTGGTCACTCCGGGGTCACCATTCTGCCTTTACTGTCGCAGATCCCCGGCGTCAGCTTTAGCGATCAGGAAATTGCCGAC…
	phoE	81	GTTGGCACCTCATTAAGCTATGATTTCGGCGGCAGCGACTTCGCCGTCAGCGCGGCCTACACCAGCTCCGACCGTACCAACGATCAGAACCTGCTGGCCCGCGGCCAGGGTTCGAAAGCGGAAGCCTGGGCGACCGGCCTGAAATATGACGCCAACAATATCTACCTGGCGACCATGTATTCTGAGACCCGCAAAATGACCCCGATCAGCGGCGGTTTTGCCAACAAAGCGCAGAACTTTGAAGCGGTGGCGCAGTATCAGTTCGACTTCGGTCTGCGTCCGTCCCTCGGCTATGTGCTGTCGAAAGGGAAGGATATTGAAGGGGTGGGGAGTGAAGATCTGGTTAACTACATTGACGTGGGCCTGACCTACTACTTCAACAAAAACATGAACGCCTTC…
	rpoB	62	ACCCACTACGGTCGCGTATGTCCGATCGAAACGCCTGAAGGTCCGAACATCGGTCTGATTAACTCCCTGTCCGTGTACGCGCAGACTAACGAATATGGCTTCCTTGAGACGCCGTATCGTAAAGTGACCGACGGTGTGGTTACTGACGAAATTCACTACCTGTCTGCTATCGAAGAAGGCAACTACGTTATCGCTCAGGCGAACTCCAACCTGGATGAAAACGGCCACTTCGTAGAAGATCTGGTAACCTGCCGTAGCAAAGGCGAATCCAGCTTGTTCAGCCGCGACCAGGTTGACTACATGGACGTATCCACCCAGCAGGTGGTATCCGTCGGTGCGTCCCTGATCCCGTTCCTGGAACACGATGACGCCAACCGTGCATTGATGGGTGCGAACATG…
	tonB	13	ATGGTGGCGCCGGCCGATCTTGAGCCGCCTCCGGCGGCGCAGCCTGTCGTGGAGCCCGTTGTTGAACCCGAACCTGAGCCGGAGCCAGAGGTAGTGCCTGAACCGCCGAAAGAGGCGCCGGTGGTGATCCATAAACCGGAACCTAAGCCGAAGCCCAAACCTAAACCCAAGCCTAAGCCGGAGAAAAAGGTTGAACAGCCGAAGCGGGAAGTGAAGCCGGCTGCAGAGCCGCGTCCGGCCTCGCCGTTTGAAAACAACAATACGGCGCCGGCGCGTACAGCGCCAAGCACCTCGACAGCAGCGGCTAAACCCACCGTTACTGCTCCAAGCGGCCCGCGGGCGATCAGCCGCGTTCAGCCGTCCTATCCGGCGCGCGCTCAGGCGCTGCGCATAGAAGGT…
	isolate 6
	GEN	allele	sequence
	gapA	4	AACCTGAAGTGGGACGAAGTTGGTGTTGACGTTGTTGCTGAAGCAACCGGTATCTTCCTGACCGACGAAACCGCTCGTAAACACATCACCGCTGGCGCGAAAAAAGTCGTTCTGACTGGCCCGTCCAAAGACAACACTCCGATGTTCGTTCGCGGCGCTAACTTCGACGCTTACGCTGGCCAGGACATCGTTTCCAACGCTTCCTGCACCACCAACTGCCTGGCGCCGCTGGCTAAAGTTATCAACGACAACTTCGGTATCGTTGAAGGCCTGATGACCACCGTCCACGCTACCACCGCTACTCAGAAAACCGTTGATGGCCCGTCTCACAAAGACTGGCGCGGCGGCCGCGGCGCAGCTCAAAACATCATCCCGTCCTCTACCGGCGCTGCTAAAGCA…
	infB	1	GGCATGATCACCTTCCTGGATACCCCGGGCCACGCCGCGTTTACCTCCATGCGTGCTCGTGGCGCGCAGGCGACGGATATCGTGGTTCTGGTGGTGGCGGCAGACGACGGCGTGATGCCGCAGACTATCGAAGCTATCCAGCACGCTAAAGCGGCGCAGGTACCGGTGGTAGTGGCGGTGAACAAGATCGATAAGCCAGAAGCCGATCCGGATCGCGTGAAGAACGAACTGTCCCAGTACGGCATCCTGCCGGAAGAGTGGGGCGGCGAGAGCCAGTTCGTCCACGTTTCCGCGAAAGCGGGTACCGGCATCGACGAC
	pgi	166	GAGTCCAACGGTAAGTATGTTGACCGTAACGGTAACGTTGTGGATTACCAGACTGGCCCGATTATCTGGGGTGAACCAGGCACTAACGGTCAGCACGCGTTCTACCAGCTGATCCACCAGGGAACCAAAATGGTACCGTGCGATTTCATCGCTCCGGCTATCACCCATAACCCGCTCTCTGATCACCACCAGAAACTGCTGTCTAACTTCTTCGCCCAGACCGAAGCGCTGGCGTTTGGTAAATCCCGCGAAGTGGTTGAGCAGGAATATCGCGATCAGGGTAAAGATCCGGCAACGCTTGACAACGTGGTGCCGTTCAAAGTGTTCGAAGGTAACCGCCCGACCAACTCCATCCTGCTGCGTGAAATCACTCCGTTCAGCCTGGGGGCGTTGATTGCG…
	mdh	1	GGCGCGGATGTAGTGCTGATCTCCGCGGGCGTGGCGCGTAAGCCCGGCATGGATCGTTCCGACCTGTTTAATGTGAATGCGGGTATCGTGAAGAACCTCGTGCAGCAGATTGCCAAAACCTGCCCGCAGGCCTGCATCGGCATTATCACCAACCCGGTGAATACCACCGTGGCTATCGCCGCCGAAGTACTGAAAAAAGCCGGCGTGTACGATAAAAACAAACTGTTCGGCGTTACCACGCTGGACATCATCCGTTCCAATACCTTTGTGGCGGAGCTGAAAGGTAAATCGGCAACCGAGGTGGAAGTCCCGGTCATTGGTGGTCACTCCGGGGTCACCATTCTGCCTTTACTGTCGCAGATCCCCGGCGTCAGCTTTAGCGATCAGGAAATTGCCGAC…
	phoE	12	GTCGGCACCTCGTTAAGCTATGATTTCGGCGGCAGCGACTTCGCCGTCAGCGCAGCCTACACCAGCTCCGACCGTACCAACGATCAGAACCTGCTGGCCCGCGGCCAGGGTTCGAAAGCGGAAGCCTGGGCGACCGGCCTGAAATATGACGCCAACAATATCTACCTGGCGACCATGTACTCTGAAACCCGCAAGATGACCCCGATCAGCGGCGGCTTTGCCAACAAAGCGCAGAACTTTGAAGCGGTGGCGCAGTATCAGTTCGACTTCGGTCTGCGTCCGTCCCTCGGCTATGTGCTGTCGAAAGGGAAGGATATCGAAGGGGTGGGAAGTGAGGATCTGGTTAACTACATCGACGTGGGCCTGACCTACTACTTCAACAAAAACATGAACGCCTTC…
	rpoB	1	ACCCACTACGGTCGCGTATGTCCGATCGAAACGCCTGAAGGTCCGAACATCGGTCTGATTAACTCCCTGTCCGTGTACGCGCAGACCAACGAATATGGCTTCCTTGAGACGCCGTATCGTAAAGTGACCAACGGTGTGGTTACTGACGAAATTCACTACCTGTCTGCTATCGAAGAAGGCAACTACGTTATCGCTCAGGCGAACTCCAACCTGGATGAAAACGGCCACTTCGTAGAAGATCTGGTTACCTGCCGTAGCAAAGGCGAATCCAGCTTGTTCAGCCGCGACCAGGTTGACTACATGGACGTATCCACCCAGCAGGTGGTATCCGTCGGTGCGTCCCTGATCCCGTTCCTGGAACACGATGACGCCAACCGTGCATTGATGGGTGCGAACATG…
	tonB	35	ATGGTGGCGCCGGCCGATCTTGAGCCGCCTCCGGCGGCGCAGCCTGTCGTGGAGCCCGTTGTTGAACCCGAACCTGAGCCGGAGACAGAGGTAGCGCCTGAACCGCCGAAAGAGGCGCCGGTGGTGATCCATAAACCGGAACCTAAGCCGAAGCCCAAACCTAAACCCAAGCCTAAGCCGGCGAAAAAGGTTGAACAGCCGAAGCGGGAAGTGAAGCCGGCAGCAGAGCCGCGTCCGGCCTCGCCGTTTGAAAACAACAATACGGCGCCGGCGCGTACAGCGCCAAGTACCTCGACCGCAGCGGCTAAACCCACCGTTACTGCTCCAAGCGGCCCGCGGGCGATCAGCCGCGTTCAGCCGTCCTATCCGGCGCGCGCTCAGGCGCTGGGCATTGGAAAG…
	isolate 7
	GEN	allele	sequence
	gapA	2	AACCTGAAGTGGGACGAAGTTGGTGTTGACGTTGTTGCTGAAGCAACCGGTATCTTCCTGACCGACGAAACCGCTCGTAAACACATCACCGCTGGCGCGAAAAAAGTCGTTCTGACTGGCCCGTCCAAAGACAACACTCCGATGTTCGTTCGCGGCGCTAACTTCGACGCTTACGCTGGCCAGGACATCGTTTCCAACGCTTCCTGCACCACCAACTGCCTGGCGCCGCTGGCTAAAGTTATCAACGACAACTTCGGTATCGTTGAAGGCCTGATGACCACCGTCCACGCTACCACCGCTACTCAGAAAACCGTTGATGGCCCGTCTCACAAAGACTGGCGCGGCGGCCGCGGCGCAGCTCAGAACATCATCCCGTCCTCTACCGGCGCTGCTAAAGCA…
	infB	1	GGCATGATCACCTTCCTGGATACCCCGGGCCACGCCGCGTTTACCTCCATGCGTGCTCGTGGCGCGCAGGCGACGGATATCGTGGTTCTGGTGGTGGCGGCAGACGACGGCGTGATGCCGCAGACTATCGAAGCTATCCAGCACGCTAAAGCGGCGCAGGTACCGGTGGTAGTGGCGGTGAACAAGATCGATAAGCCAGAAGCCGATCCGGATCGCGTGAAGAACGAACTGTCCCAGTACGGCATCCTGCCGGAAGAGTGGGGCGGCGAGAGCCAGTTCGTCCACGTTTCCGCGAAAGCGGGTACCGGCATCGACGAC
	pgi	166	GAGTCCAACGGTAAGTATGTTGACCGTAACGGTAACGTTGTGGATTACCAGACTGGCCCAATTATCTGGGGTGAACCAGGCACTAACGGTCAGCACGCGTTCTACCAGCTGATCCACCAGGGAACCAAAATGGTACCGTGCGATTTCATCGCTCCGGCTATCACCCATAACCCGCTCTCTGATCATCACCAGAAACTGCTGTCTAACTTCTTCGCCCAGACCGAAGCGCTGGCCTTTGGTAAATCCCGCGAAGTGGTTGAGCAGGAATATCGCGATCAGGGTAAAGATCCGGCAACGCTGGACTACGTGGTGCCGTTCAAAGTATTCGAAGGTAACCGCCCGACCAACTCCATCCTGCTGCGTGAAATCACTCCGTTCAGCCTGGGTGCGTTGATTGCG…
	mdh	71	GGCGCGGATGTAGTGCTGATCTCCGCGGGCGTGGCGCGTAAGCCCGGCATGGATCGTTCCGACCTGTTTAATGTGAATGCGGGTATCGTGAAGAACCTCGTGCAGCAGATTGCCAAAACCTGCCCGCAGGCCTGCATCGGCATTATCACCAACCCGGTGAATACCACCGTGGCTATCGCCGCCGAAGTACTGAAAAAAGCCGGCGTGTACGATAAAAACAAACTGTTCGGCGTTACCACGCTGGACATCATCCGTTCCAATACCTTTTTGGCGGAGCTGAAAGGTAAATCGGCAACCGAGGTGGAAGTCCCGGTCATTGGTGGTCACTCCGGGGTCACCATTCTGCCTTTACTGTCGCAGATCCCCGGCGTCAGCTTTAGCGATCAGGAAATTGCCGAC…
	phoE	3	GTCGGCACCTCGTTAAGCTATGATTTCGGCGGCAGCGACTTCGCCATCAGCGCAGCCTACACCAGCTCCGACCGTACCAACGATCAGAACCTGCTGGCCCGCGGCCAGGGTTCGAAAGCGGAAGCCTGGGCGACCGGCCTGAAATATGACGCCAACAATATCTACCTGGCGACCATGTACTCTGAAACCCGCAAGATGACCCCGATCAGCGGCGGCTTTGCCAACAAAGCGCAGAACTTTGAAGCGGTGGCGCAGTATCAGTTCGACTTCGGTCTGCGTCCGTCCCTCGGCTATGTGCTGTCGAAAGGGAAGGATATCGAAGGGGTGGGAAGTGAGGATCTGGTTAACTACATTGACGTGGGCCTGACCTACTACTTCAACAAAAACATGAACGCCTTC…
	rpoB	3	ACCCACTACGGTCGCGTATGTCCGATCGAAACGCCTGAAGGTCCGAACATCGGTCTGATTAACTCCCTGTCCGTGTACGCGCAGACCAACGAATATGGTTTCCTTGAGACGCCGTATCGTAAAGTGACCAACGGTGTGGTTACTGACGAAATTCACTACCTGTCTGCTATCGAAGAAGGCAACTACGTTATCGCTCAGGCGAACTCCAACCTGGATGAAAACGGCCACTTCGTAGAAGATCTGGTTACCTGCCGTAGCAAAGGCGAATCCAGCTTGTTCAGCCGCGACCAGGTTGACTACATGGACGTATCCACCCAGCAGGTGGTATCCGTCGGTGCGTCCCTGATCCCGTTCCTGGAACACGATGACGCCAACCGTGCATTGATGGGTGCGAACATG…
	tonB	18	ATGGTGGCGCCGGCCGATCTTGAGCCGCCTCCGGCGGCGCAGCCTGTCGTGGAGCCCGTTGTTGAACCCGAACCTGAGCCGGAGCCAGAGGTAGTGCCTGAACCGCCGAAAGAGGCGCCGGTGGTGATCCATAAACCGGAACCTAAGCCGAAGCCCAAACCTAAACCCAAGCCTAAGCCGGAGAAAAAGGTTGAACAGCCGAAGCGGGAAGTGAAGCCGGCAGCAGAGCCGCGTCCGGCCTCGCCGTTTGAAAACAACAATACGGCGCCGGCGCGTACAGCGCCAAGTACCTCGACCGCAGCGGCTAAACCCACCGTTACTGCTCCGAGCGGCCCGCGGGCGATCAGCCGCGTTCAGCCGTCCTATCCGGCGCGCGCTCAGGCGCTGCGCATTGAAGGG…
	isolate 8
	GEN	allele	sequence
	gapA	16	AACCTGAAGTGGGACGAAGTTGGTGTTGACGTTGTTGCTGAAGCAACCGGTATCTTCCTGACCGACGAAACCGCTCGTAAACACATCACCGCTGGCGCGAAAAAAGTCGTTCTGACTGGCCCGTCCAAAGACAACACCCCGATGTTCGTTCGCGGCGCTAACTTCGAAACTTACGCTGGCCAGGACATCGTTTCCAACGCTTCCTGCACCACCAACTGCCTGGCACCGCTGGCTAAAGTTATCAACGACAACTTCGGTATCGTTGAAGGCCTGATGACCACCGTCCACGCGACCACCGCGACTCAGAAAACCGTTGATGGCCCGTCTCACAAAGACTGGCGCGGCGGCCGCGGCGCAGCTCAGAACATCATCCCGTCCTCTACCGGTGCTGCTAAAGCA…
	infB	1	GGCATGATCACCTTCCTGGATACCCCGGGCCACGCCGCGTTTACCTCCATGCGTGCTCGTGGCGCGCAGGCGACGGATATCGTGGTTCTGGTGGTGGCGGCAGACGACGGCGTGATGCCGCAGACTATCGAAGCTATCCAGCACGCTAAAGCGGCGCAGGTACCGGTGGTAGTGGCGGTGAACAAGATCGATAAGCCAGAAGCCGATCCGGATCGCGTGAAGAACGAACTGTCCCAGTACGGCATCCTGCCGGAAGAGTGGGGCGGCGAGAGCCAGTTCGTCCACGTTTCCGCGAAAGCGGGTACCGGCATCGACGAC
	pgi	166	GAGTCCAACGGTAAGTATGTTGACCGTAACGGTAACGTTGTGGATTACCAGACTGGCCCGATTATCTGGGGTGAACCAGGCACTAACGGTCAGCACGCGTTCTACCAGCTGATCCACCAGGGAACCAAAATGGTACCGTGCGATTTCATCGCTCCGGCTATCACCCATAACCCGCTCTCTGATCATCACCAGAAACTGCTGTCTAACTTCTTCGCCCAGACCGAAGCGCTGGCGTTTGGTAAATCCCGCGAAGTGGTTGAGCAGGAATATCGTGATCAGGGTAAAGATCCGGCAACGCTTGACTACGTGGTGCCGTTCAAAGTATTCGAAGGTAACCGCCCGACCAACTCCATCCTGCTGCGTGAAATCACTCCGTTCAGCCTGGGTGCGTTGATTGCG…
	mdh	1	GGCGCGGATGTAGTGCTGATCTCCGCGGGCGTGGCGCGTAAGCCCGGCATGGATCGTTCCGACCTGTTTAATGTGAATGCGGGTATCGTGAAGAACCTCGTGAAGCAGATTGCCAAAACCTGCCCGCAGGCCTGGATCGGCATTATCACCAACCCGGTGAATACCACCGTGGCTATCGCCGCCGAAGTACTGAAAAAAGCCGGCGTGTACGATAAAAACAAACTGTTCGGCGTTACCACGCTGGACATCATCCGTTCCAATACCTTTGTGGCGGAGCTGAAAGGTAAATCGGCAACCGAGGTGGAAGTCCCGGTCATTGGTGGTCACTCCGGGGTCACCATTCTGCCTTTACTGTCGCAGATCCCCGGCGTCAGCTTTAGCGATCAGGAAATTGCCGAC…
	phoE	47	GTTGGCACCTCATTAAGCTATGATTTCGGCGGCAGCGACTTCGCCGTCAGCGCGGCCTACACCAGCTCCGACCGTACCAACGATCAGAACCTGCTGGCCCGCGGCCAGGGTTCGAAAGCGGAAGCCTGGGCGACCGGCCTGAAATATGACGCCAACAATATCTACCTGGCGACCATGTATTCTGAGACCCGCAAAATGACCCCGATCAGCGGCGGTTTTGCCAACAAAGCGCAGAACTTTGAAGCGGTGGCGCAGTATCAGTTCGACTTCGGTCTGCGTCCGTCCCTCGGCTATGTGCTGTCGAAAGGGAAGGATATCGAAGGGGTGGGTAGCGAAGATCTGGTTAACTACATTGACGTGGGCCTGACCTACTACTTCAACAAAAACATGAACGCCTTC…
	rpoB	114	ACCCACTACGGTCGCGTATGTCCGATCGAAACGCCTGAAGGTCCGAACATCGGTCTGATTAACTCCCTGTCCGTGTACGCGCAGACCAACGAATACGGCTTCCTTGAGACTCCGTATCGTAAAGTGACCGACGGTGTTGTTACTGACGAAATTCACTACCTGTCTGCTATCGAAGAAGGCAACTACGTTATCGCTCAGGCGAACTCCAACTTGGATGAAAAAGGCCACTTCGTAGAAGACCTGGTAACTTGCCGTAGCAAAGGCGAATCCAGCTTGTTCAGCCGCGACCAGGTTGACTACATGGACGTATCCACCCAGCAGGTGGTATCCGTCGGTGCGTCCCTGATCCCGTTCCTGGAACACGATGACGCCAACCGTGCATTGATGGGTGCGAACATG…
	tonB	63	ATGGTTGCGCCGGCCGATCTTGAACCGCCCCCGGCGGCACAGCCAGTCGTGGAGCCCGTTGTCGAACCTGATCCTGAGCCGGAACCCGAGGTGGTGCCTGAACCGCCGAAAGAGGCGCCGGTGGTGATCCATAAACCGGAACCGAAGCCGAAGCCTAAACCCAAACCGAAACCCAAGCCGGAGAAAAAGGTTGAGCAGCCGAAGCGGGACGTGAAGCCGGCAGCAGAGCCGCGTCCGGCCTCGCCGTTTGAAAACAACAACACGACGCCGGCGCGCACCGCGCCAAGCACCTCGACCGCGGCCGCCAAACCCACCGTTACTGCCCCGAGCGGCCCGCGGGCGATCAGCCGTGTCCAGCCGACCTATCCGGCCCGCGCCCAGGCGCTGCGCATCGAAGGG…
	isolate 9
	GEN	allele	sequence
	gapA	2	AACCTGAAGTGGGACGAAGTTGGTGTTGACGTTGTTGCTGAAGCAACCGGTATCTTCCTGACCGACGAAACCGCTCGTAAACACATCACCGCTGGCGCGAAAAAAGTCGTTCTGACTGGCCCGTCCAAAGACAACACTCCGATGTTCGTTCGCGGCGCTAACTTCGACGCTTACGCTGGCCAGGACATCGTTTCCAACGCTTCCTGCACCACCAACTGCCTGGCGCCGCTGGCTAAAGTTATCAACGACAACTTCGGTATCGTTGAAGGCCTGATGACCACCGTCCACGCTACCACCGCTACTCAGAAAACCGTTGATGGCCCGTCTCACAAAGACTGGCGCGGCGGCCGCGGCGCAGCTCAGAACATCATCCCGTCCTCTACCGGCGCTGCTAAAGCA…
	infB	1	GGCATGATCACCTTCCTGGATACCCCGGGCCACGCCGCGTTTACCTCCATGCGTGCTCGTGGCGCGCAGGCGACGGATATCGTGGTTCTGGTGGTGGCGGCAGACGACGGCGTGATGCCGCAGACTATCGAAGCTATCCAGCACGCTAAAGCGGCGCAGGTACCGGTGGTAGTGGCGGTGAACAAGATCGATAAGCCAGAAGCCGATCCGGATCGCGTGAAGAACGAACTGTCCCAGTACGGCATCCTGCCGGAAGAGTGGGGCGGCGAGAGCCAGTTCGTCCACGTTTCCGCGAAAGCGGGTACCGGCATCGACGAC
	pgi	322	GAGTCCAACGGTAAGTATGTTAACCGTAAGGGTAACGTTGTAGACTACCAGACTGGCCCAATCATCTGGGGTGAGCCGGGCACTAACGGTCAGCACGCGTTCTACCAGCTGATCCACCAGGGAACCAAAATGGTACCGTGCGATTTCATCGCTCCGGCTATCACCCATAACCCGCTGTCTGATCACCACCAGAAACTGCTGTCTAATTTTTTCGCCCAGACCGAAGCGCTGGGGTTTGGTAAATCCCGCGAAGTGGTTGAGCATTAAAAGGGGGATCAGGGTAAAGACCCGGCAACCCTGGAGCACGTGGTGCCGTTCAAAGTGTTCGAAGGTAACCGCCCGACTAACTCCATCCTGCTGCGTGAGATCACCCCGTTCAGCCTGGGGGCGTTGATTGCC…
	mdh	1	GGCGCGGATGTAGTGCTGATCTCCGCGGGCGTGGCGCGTAAGCCCGGCATGGATCGTTCCGACCTGTTTAATGTGAATGCGGGTATCGTGAAGAACCTCGTGAAGCAGATTGCCAAAACCTGCCCGCAGGCCTGGATCGGCATTATCACCAACCCGGTGAATACCACCGTGGCTATCGCCGCCGAAGTACTGAAAAAAGCCGGCGTGTACGATAAAAACAAACTGTTCGGCGTTACCACGCTGGACATCATCCGTTCCAATACCTTTGTGGCGGAGCTGAAAGGTAAATCGGCAACCGAGGTGGAAGTCCCGGTCATTGGTGGTCACTCCGGGGTCACCATTCTGCCTTTACTGTCGCAGATCCCCGGCGTCAGCTTTAGCGATCAGGAAATTGCCGAC…
	phoE	1	GTCGGCACCTCGTTAAGCTATGATTTCGGCGGCAGCGACTTCGCCGTCAGCGCAGCCTACACCAGCTCCGACCGTACCAACGATCAGAACCTGCTGGCCCGCGGCCAGGGTTCGAAAGCGGAAGCCTGGGCGACCGGCCTGAAATATGACGCCAACAATATCTACCTGGCGACCATGTACTCTGAAACCCGCAAGATGACCCCGATCAGCGGCGGCTTTGCCAACAAAGCGCAGAACTTTGAAGCGGTGGCGCAGTATCAGTTCGACTTCGGTCTGCGTCCGTCCCTCGGCTATGTGCTGTCGAAAGGGAAGGATATCGAAGGGGTGGGGAGTGAAGATCTGGTTAACTACATCGACGTGGGCCTGACCTACTACTTCAACAAAAACATGAACGCCTTC…
	rpoB	114	ACCCACTACGGTCGCGTATGTCCGATCGAAACGCCTGAAGGTCCGAACATCGGTCTGATTAACTCCCTGTCCGTGTACGCGCAGACTAACGAATATGGCTTCCTTGAGACTCCGTATCGTAAAGTGACCGACGGTGTGGTTACTGACGAAATTCACTACCTGTCTGCTATCGAAGAAGGCAACTACGTTATCGCTCAGGCGAACTCCAACCTGGATGAAAAAGGCCACTTCGTAGAAGATCTGGTTACCTGCCGTAGCAAAGGCGAATCCAGCTTGTTCAGCCGCGACCAGGTTGACTACATGGACGTATCCACCCAGCAGGTGGTATCCGTCGGTGCGTCCCTGATCCCGTTCCTGGAACACGATGACGCCAACCGTGCATTGATGGGTGCGAACATG…
	tonB	18	ATGGTGGCGCCGGCCGATCTTGAGCCGCCTCCGGCGGCGCAGCCTGTCGTGGAGCCCGTTGTTGAACCCGAACCTGAGCCGGAGCCAGAGGTAGTGCCTGAACCGCCGAAAGAGGCGCCGGTGGTGATCCATAAACCGGAACCTAAGCCGAAGCCCAAACCTAAACCCAAGCCTAAGCCGGAGAAAAAGGTTGAACAGCCGAAGCGGGAAGTGAAGCCGGCAGCAGAGCCGCGTCCGGCCTCGCCGTTTGAAAACAACAATACGGCGCCGGCGCGTACAGCGCCAAGTACCTCGACCGCAGCGGCTAAACCCACCGTTACTGCTCCGAGCGGCCCGCGGGCGATCAGCCGCGTTCAGCCGTCCTATCCGGCGCGCGCTCAGGCGCTGCGCATTGAAGGT…
	isolate 10
	GEN	allele	sequence
	gapA	2	AACCTGAAGTGGGACGAAGTTGGTGTTGACGTTGTTGCTGAAGCAACCGGtATCTTCCTGACCGACGAAACCGCTCGTAAACACATCACCGCTGGCGCGAAAAAAGTCGTTCTGACTGGCCCGTCCAAAGACAACACTCCGATGTTCGTTCGCGGCGCTAACTTCGACGCTTACGCTGGCCAGGACATCGTTTCCAACGCTTCCTGCACCACCAACTGCCTGGCGCCGCTGGCTAAAGTTATCAACGACAACTTCGGTATCGTTGAAGGCCTGATGACCACCGTCCACGCTACCACCGCTACTCAGAAAACCGTTGATGGCCCGTCTCACAAAGACTGGCGCGGCGGCCGCGGCGCAGCTCAGAACATCATCCCGTCCTCTACCGGCGCTGcTAAAGCA…
	infB	1	GGCATGATCACCTTCCTGGATACCCCGGGCCACGCCGCGTTTACCTCCATGCGTGCTCGTGGCGCGCAGGCGACGGATATCGTGGTTCTGGTGGTGGCGGCAGACGACGGCGTGATGCCGCAGACTATCGAAGCTATCCAGCACGCTAAAGCGGCGCAGGTACCGGTGGTAGTGGCGGTGAACAAGATCGATAAGCCAGAAGCCGATCCGGATCGCGTGAAGAACGAACTGTCCCAGTACGGCATCCTGCCGGAAGAGTGGGGCGGCGAGAGCCAGTTCGTCCACGTTTCCGCGAAAGCGGGTACCGGCATCGACGAC
	pgi	166	GAGTCCAACGGTAAGTATGTTGACCGTAACGGTAACGTTGTGGATtACCAGACTGGCCCGaTTATcTGGGGTGAACCAGGCACTAACGGTCAGCACGCGTTCTACCAGCTGATCCACCAGGGAACCAAAATGGTACCGTGCGATTTCATCGCTCCGGCTATCACCCATAACCCGCTCTCTGATCATCACCAGAAACTGCTGTCTAACTTCTTCGCCCAGACCGAAGCGCTGGCGTTTGGTAAATCCCGCGAAGTGGTTGAGCAGGAATATCGTGATCAGGGTAAAGATCCGGCAACGCTTGACTACGTGGTGCCGTTCAAAGTATTCGAAGGTAACCGCCCGACCAACTCCATCCTGCTGCGTGAAATCACcCCGTTCAGCCTGGGgGCGTTGATTGCG…
	mdh	1	GGCGCGGATGTAGTGCTGATCTCCGCGGGCGTGGCGCGTAAGCCCGGCATGGATCGTTCCGACCTGTTTAATGTGAATGCGGGTATCGTGAAGAACCTCGTGAAGCAGATTGCCAAAACCTGCCCGCAGGCCTGGATCGGCATTATCACCAACCCGGTGAATACCACCGTGGCTATCGCCGCCGAAGTACTGAAAAAAGCCGGCGTGTACGATAAAAACAAACTGTTCGGCGTTACCACGCTGGACATCATCCGTTCCAATACCTTTGTGGCGGAGCTGAAAGGTAAATCGGCAACCGAGGTGGAAGTCCCGGTCATTGGTGGTCACTCCGGGGTCACCATTCTGCCTTTACTGTCGCAGATCCCCGGCGTCAGCTTTAGCGATCAGGAAATTGCCGAC…
	phoE	3	GTCGGCACCTCGTTAAGCTATGATTTCGGCGGCAGCGACTTCGCCATCAGCGCAGCCTACACCAGCTCCGACCGTACCAACGATCAGAACCTGCTGGCCCGCGGCCAGGGTTCGAAAGCGGAAGCCTGGGCGACCGGCCTGAAATATGACGCCAACAATATCTACCTGGCGACCATGTACTCTGAAACCCGCAAGATGACCCCGATCAGCGGCGGCTTTGCCAACAAAGCGCAGAACTTTGAAGCGGTGGCGCAGTATCAGTTCGACTTCGGTCTGCGTCCGTCCCTCGGCTATGTGCTGTCGAAAGGGAAGGATATCGAAGGGGTGGGAAGTGAGGATCTGGTTAACTACATTGACGTGGGCCTGACCTACTACTTCAACAAAAACATGAACGCCTTC…
	rpoB	3	ACCCACTACGGTCGCGTATGTCCGATCGAAACGCCTGAAGGTCCGAACATCGGTCTGATTAACTCCCTGTCCGTGTACGCGCAGACCAACGAATATGGTTTCCTTGAGACGCCGTATCGTAAAGTGACCAACGGTGTGGTTACTGACGAAATTCACTACCTGTCTGCTATCGAAGAAGGCAACTACGTTATCGCTCAGGCGAACTCCAACCTGGATGAAAACGGCCACTTCGTAGAAGATCTGGTTACCTGCCGTAGCAAAGGCGAATCCAGCTTGTTCAGCCGCGACCAAGTTGACTACATGGACGTATCCACCCAGCAGGTGGTATCCGTCGGTGCGTCCCTGATCCCGTTCCTGGAACACGATGACGCCAACCGTGCATTGATGGGTGCGAACATG…
	tonB	18	ATGGTGGCGCCGGCCGATCTTGAGCCGCCTCCGGCGGCGCAGCCTGTCGTGGAGCCCGTTGTTGAACCCGAACCTGAGCCGGAGCCAGAGGTAGTGCCTGAACCGCCGAAAGAGGCGCCGGTGGTGATCCATAAACCGGAACCTAAGCCGAAGCCCAAACCTAAACCCAAGTATAAGCCGGAGAAAAAGGTTGAACAGCCGAAGCGGGAAGTGAAGCCGGCAGCAGAGCCGCGTCCGGCCTCGCCGTTTGAAAACAACAATACGGCGCCGGCGCGTACAGCGCCAAGTACCTCGACCGCAGCGGCTAAACCCACCGTTACTGCTCCGAGCGGCCCGCGGGCGATCAGCCGCGTTCAGCCGTCCTATCCGGCGCGCGCTCAGGCGCTGCGCATTGAAGGG…
	isolate 11
	GEN	allele	sequence
	gapA	2	AACCTGAAGTGGGACGAAGTTGGTGTTGACGTTGTTGCTGAAGCAACCGGtATCTTCCTGACCGACGAAACCGCTCGTAAACACATCACCGCTGGCGCGAAAAAAGTCGTTCTGACTGGCCCGTCCAAAGACAACACTCCGATGTTCGTTCGCGGCGCTAACTTCGACGCTTACGCTGGCCAGGACATCGTTTCCAACGCTTCCTGCACCACCAACTGCCTGGCGCCGCTGGCTAAAGTTATCAACGACAACTTCGGTATCGTTGAAGGCCTGATGACCACCGTCCACGCTACCACCGCTACTCAGAAAACCGTTGATGGCCCGTCTCACAAAGACTGGCGCGGCGGCCGCGGCGCAGCTCAGAACATCATCCCGTCCTCTACCGGCGCTGcTAAAGCA…
	infB	1	GGCATGATCACCTTCCTGGATACCCCGGGCCACGCCGCGTTTACCTCCATGCGTGCTCGTGGCGCGCAGGCGACGGATATCGTGGTTCTGGTGGTGGCGGCAGACGACGGCGTGATGCCGCAGACTATCGAAGCTATCCAGCACGCTAAAGCGGCGCAGGTACCGGTGGTAGTGGCGGTGAACAAGATCGATAAGCCAGAAGCCGATCCGGATCGCGTGAAGAACGAACTGTCCCAGTACGGCATCCTGCCGGAAGAGTGGGGCGGCGAGAGCCAGTTCGTCCACGTTTCCGCGAAAGCGGGTACCGGCATCGACGAC
	pgi	166	GAGTCCAACGGTAAGTATGTTGACCGTAACGGTAACGTTGTGGATTACCAGACTGGCCCGATTATCTGGGGTGAACCAGGCACTAACGGTCAGCACGCGTTCTACCAGCTGATCCCCCAGGGAACCAAAATGGTACCGGGCGATTTCATCGCTCCGGCTATCACCCATAACCCGCTCTCTGATCATCACCAAAAACTGCTGTCTAACTTCTTCGCCCAAACCGAAGCGCTGGCTTTTGGTAAATCCCGCGAAGTGGTTGAGCAGGAATATCGTGATCAGGGTAAAGATCCGGCAACGCTGGACTACGTGGTGCCGTTCAAAGTATTCGAAGGTAACCCCCCGACCAACTCCATCCGGCTGCGTGAAATCACTCCTTTCAGCCGGGGTGCGTTGATTGCG…
	mdh	370	GGCGCAGATGTCGTTCTTATCTCTGCAGGCGTAGCGCGTAAACCGGGTATGGATCGTTCCGACCTGTTTAACGTTAACGCCGGCATCGTGAAAAACCTGGTACAGCAAGTTGCGAAAACCTGCCCGAAAGCGTGCATTGGTATTATCACTAACCCGGTTAACACCACAGTTGCAATTGCTGCTGAAGTGCTGAAAAAAGCCGGTGTTTATGACAAAAACAAACTGTTCGGCGTTACCACGCTGGATATCATTCGTTCCAACACCTTTGTTGCGGAACTGAAAGGCAAACAGCCAGGCGAAGTTGAAGTGCCGGTTATTGGCGGTCACTCTGGTGTTACCATTCTGCCGCTGCTGTCACAGGTTCCTGGCGTTAGTTTTACCGAGCAGGAAGTGGCTGAT…
	phoE	443	TTTGGTTTCTCCGTTAACTACAACTTTGACGGCTTCGGTTTCGTTGGCAGCGCAGCCTACAGCAACTCTGACCGTACTGATGAACAGAAGCTGCGGACCCGCGGCAGAGGCGAAAAAGCTGAAGTCTGGGCGACCTGGCGGAAATACGATGCAAATAGTCTGTATGCATCAGTCATGTACGGTGAATCCCGTAACATGACTCCGACTTTTGGCAGCTTTGCCAATCACACCCAGAACATCGAAGCCGTTGTTCAGTATCAGTTTGATTTTGGCCTGCGTCCATCCCTGGGCTATGTCTACGCGAAAGGTAAAGACCTCAAAGAAGACACTAATGCGGATATCATGAACTACGTTGAATTGGGTGCATGGTACTATTTCAACAAAAACTTCAACGTTTAC…
	rpoB	146	ACCCACTACGGTCGCGTATGTCCGATCGAAACGCCTGAAGGTCCGAACATCGGTCTGATTAACTCCCTGTCCGTGTACGCACAGACTAACGAATACGGCTTCCTTGAGACTCCGTATCGTAAAGTGACCGACGGTGTTGTAACTGACGAAATTCACTACCTGTCTGCTATCGAAGAAGGCAACTACGTTATCGCCCAGGCGAACTCCAACTTGGATGAAGAAGGCCACTTCGTAGAAGACCTGGTAACTTGCCGTAGCAAAGGCGAATCCAGCTTGTTCAGCCGCGACCAGGTTGACTACATGGACGTATCCACCCAGCAGGTGGTATCCGTCGGTGCGTCCCTGATCCCGTTCCTGGAACACGATGACGCCAACCGTGCATTGATGGGTGCGAACATG…
	tonB	67	ATGGTCGCGCCGGCCGATCTTGAACCGCCCCCGGCGGCACAGCCAGTCGTGGAGCCCGTTGTCGAACCTGATCCTGAGCCGGAACCCGAGGTGGTGCCTGAACCGCCGAAAGAGGCGCCGGTGGTGATCCATAAACCGGAACCGAAGCCGAAGCCTAAACCCAAACCGAAACCCAAGCCGGAGAAAAAGGTTGAGCAGCCGAAGCGGGACGTGAAGCCGGCAGCAGAGCCGCGTCCGGCCTCGCCGTTTGAAAACAACAACACGACGCCAGCGCGCACCGCGCCAAGCACCTCGACCGCGGCCGCCAAACCCACCGTTACTGCCCCGAGCGGCCCGCGGGCGATCAGCCGTGTCCAGCCGACCTATCCGGCCCGCGCCCAGGCGCTGCGCATTGAAGGG…
	isolate 12
	GEN	allele	sequence
	gapA	2	AACCTGAAGTGGGACGAAGTTGGTGTTGACGTTGTTGCTGAAGCAACCGGtATCTTCCTGACCGACGAAACCGCTCGTAAACACATCACCGCTGGCGCGAAAAAAGTCGTTCTGACTGGCCCGTCCAAAGACAACACTCCGATGTTCGTTCGCGGCGCTAACTTCGACGCTTACGCTGGCCAGGACATCGTTTCCAACGCTTCCTGCACCACCAACTGCCTGGCGCCGCTGGCTAAAGTTATCAACGACAACTTCGGTATCGTTGAAGGCCTGATGACCACCGTCCACGCTACCACCGCTACTCAGAAAACCGTTGATGGCCCGTCTCACAAAGACTGGCGCGGCGGCCGCGGCGCAGCTCAGAACATCATCCCGTCCTCTACCGGCGCTGcTAAAGCA…
	infB	1	GGCATGATCACCTTCCTGGATACCCCGGGCCACGCCGCGTTTACCTCCATGCGTGCTCGTGGCGCGCAGGCGACGGATATCGTGGTTCTGGTGGTGGCGGCAGACGACGGCGTGATGCCGCAGACTATCGAAGCTATCCAGCACGCTAAAGCGGCGCAGGTACCGGTGGTAGTGGCGGTGAACAAGATCGATAAGCCAGAAGCCGATCCGGATCGCGTGAAGAACGAACTGTCCCAGTACGGCATCCTGCCGGAAGAGTGGGGCGGCGAGAGCCAGTTCGTCCACGTTTCCGCGAAAGCGGGTACCGGCATCGACGAC
	pgi	166	GAGTCCAACGGTAAGTATGTTGACCGTAACGGTAACGTTGTGGATTACCAGACTGGCCCGATTATCTGGGGTGAACCAGGCACTAACGGTCAGCACGCGTTCTACCAGCTGATCCACCAGGGAACCAAAATGGTACCGTGCGATTTCATCGCCCCGGCTATCACCCATAACCCGCTGTCTGATCACCACCAGAAACTGCTGTCTAACTTCTTCGCCCAGACCGAAGCGCTGGCGTTTGGTAAATCCCGTGAAGTGGTTGAGCAGGAATATCGTGATCAGGGTAAAGATCCGGCAACGCTTGACTACGTGGTGCCGTTCAAAGTGTTCGAAGGTAACCGCCCGACCAACTCCATCCTGCTGCGTGAAATCACTCCGTTCAGCCTGGGGGCGTTGATTGCC…
	mdh	154	GGCGCAGATGTCGTTCTTATCTCTGCAGGCGTAGCGCGTAAACCCGGTATGGATCGTTCCGACCTGTTTAACGTTAACGCCGGCATCGTGAAAAACCTGGTACAGCAAGTTGCGAAAACCTGCCCGAAAGCGTGCATTGGTATTATCACTAACCCGGTTAACACCACAGTTGCAATTGCTGCTGAAGTGCTGAAAAAAGCCGGTGTTTATGACAAAAACAAACTGTTCGGCGTTACCACGCTGGATATCATTCGTTCCAACACCTTTGTTGCGGAACTGAAAGGCAAACAGCCAGGCGAAGTTGAAGTGCCGGTTATTGGCGGTCACTCTGGGGTTACCATTCTGCCGCTGCTGTCACAGGTTCCTGGCGTTAGTTTTACCGAGCAGGAAGTGGCTGAT…
	phoE	3	GTCGGCACCTCGTTAAGCTATGATTTCGGCGGCAGCGACTTCGCCATCAGCGCAGCCTACACCAGCTCCGACCGTACCAACGATCAGAACCTGCTGGCCCGCGGCCAGGGTTCGAAAGCGGAAGCCTGGGCGACCGGCCTGAAATATGACGCCAACAATATCTACCTGGCGACCATGTACTCTGAAACCCGCAAGATGACCCCGATCAGCGGCGGCTTTGCCAACAAAGCGCAGAACTTTGAAGCGGTGGCGCAGTATCAGTTCGACTTCGGTCTGCGTCCGTCCCTCGGCTATGTGCTGTCGAAAGGGAAGGATATCGAAGGGGTGGGAAGTGAGGATCTGGTTAACTACATTGACGTGGGCCTGACCTACTACTTCAACAAAAACATGAACGCCTTC…
	rpoB	146	ACTCACTACGGTCGCGTATGTCCAATCGAAACCCCTGAAGGTCCGAACATCGGTCTGATCAACTCTCTGTCCGTGTACGCACAGACTAACGAATACGGCTTCCTTGAGACTCCGTATCGTAAAGTGACCGACGGTGTTGTAACTGACGAAATTCACTACCTGTCTGCTATCGAAGAAGGCAACTACGTTATCGCCCAGGCGAACTCCAACCTGGATGAAGAAGGCCACTTCGTAGAAGACCTGGTAACTTGCCGTAGCAAAGGCGAATCCAGCTTGTTCAGCCGTGACCAGGTTGACTACATGGACGTATCCACCCAGCAGGTGGTATCCGTCGGTGCGTCCCTGATCCCGTTCCTGGAACACGATGACGCCAACCGTGCATTGATGGGTGCGAACATG…
	tonB	67	ATGGTCGCGCCGGCCGATCTTGAACCGCCCCCGGCGGCACAGCCAGTCGTGGAGCCCGTTGTCGAACCTGATCCTGAGCCGGAACCCGAGGTGGTGCCTGAACCGCCGAAAGAGGCGCCGGTGGTGATCCATAAACCGGAACCGAAGCCGAAGCCTAAACCCAAACCGAAACCCAAGCCGGAGAAAAAGGTTGAGCAGCCGAAGCGGGACGTGAAGCCGGCAGCAGAGCCGCGTCCGGCCTCGCCGTTTGAAAACAACAACACGACGCCAGCGCGCACCGCGCCAAGCACCTCGACCGCGGCCGCCAAACCCACCGTTACTGCCCCGAGCGGCCCGCGGGCGATCAGCCGTGTCCAGCCGACCTATCCGGCCCGCGCCCAGGCGCTGCGCATTGAAGGG…
	isolate 13
	GEN	allele	sequence
	gapA	313	AACCTGAAGTGGGACGAAGTTGATGTTGACGTTGTTGCTGAAGCAACCGGTATCTTCCTGACCGACGAAACCGCTCGTAAACACATCACCGCTGGCGCGAAAAAAGTCGTTCTGACTGGCCCGTCCAAAGACAACACTCCGATGTTCGTTCGCGGCGCTAACTTCGAAACTTACGCTGGCCAGGACATCGTTTCCAACGCTTCCTGCACCACCAACTGTCTGGCACCGCTGGCTAAAGTTATCAACGACAACTTCGGTATCGTTGAAGGTCTGATGACCACCGTCCACGCGACCACCGCGACTCAGAAAACCGTTGATGGCCCGTCTCACAAAGACTGGCGCGGCGGCCGCGGCGCAGCTCAGAACATCATCCCGTCCTCTACCGGTGCTGCTAAAGCA…
	infB	34	GGCATGATCACCTTCCTGGATACCCCGGGCCACCCCGCGTTTACCTCCATGCGTGCTCGTGGGGCCCAGGCAACGGATATCGTGTTTCTGGTGGTGGCGGCCGACAACGGTGTGATGCCCCAAACTATCGAAGCAATCCAGCACGCTAAAGGGGCGCAGGTCCCGGTGGTGGTGGCGGTGAAAAAAATCAATAAACCAAAAGCTAATCCGGATCGCGTGAAGAACGAAGTGTCCCAGTACGGCATCCTTGCGGAAGAGGGGGGGGGCGAGAGCCATTCCGTCCGCGTATCCGCGAAAGGGGGTACGGGAATCGACGAC
	pgi	166	GAGTCCAACGGTAAGTATGTTGACCGTAACGGTAACGTTGTGGATTACCAGACTGGCCCAATTATCTGGGGTGAACCAGGCACTAACGGTCAGCACGCGTTCTACCAGCTGATCCACCAGGGAACCAAAATGGTACCGTGCGATTTCATCGCTCCGGCTATCACCCATAACCCGCTCTCTGATCATCACCAGAAACTGCTGTCTAACTTCTTCGCCCAGACCGAAGCGCTGGCGTTTGGTAAATCCCGCGAAGTGGTTGAGCAGGAATATCGTGATCAGGGTAAAGATCCGGCAACCCTTGACTACGTGGTGCCGTTCAAAGTATTCGAAGGTAACCGCCCGACCAACTCCATCCTGCTGCGTGAAATCACTCCGTTCAGCCTGGGTGCGTTGATTGCG…
	mdh	1	GGCGCGGATGTAGTGCTGATCTCCGCGGGCGTGGCGCGTAAGCCCGGCATGGATCGTTCCGACCTGTTTAATGTGAATGCGGGTATCGTGAAGAACCTCGTGAAGCAGATTGCCAAAACCTGCCCGCAGGCCTGGATCGGCATTATCACCAACCCGGTGAATACCACCGTGGCTATCGCCGCCGAAGTACTGAAAAAAGCCGGCGTGTACGATAAAAACAAACTGTTCGGCGTTACCACGCTGGACATCATCCGTTCCAATACCTTTGTGGCGGAGCTGAAAGGTAAATCGGCAACCGAGGTGGAAGTCCCGGTCATTGGTGGTCACTCCGGGGTCACCATTCTGCCTTTACTGTCGCAGATCCCCGGCGTCAGCTTTAGCGATCAGGAAATTGCCGAC…
	phoE	281	GTTGGTACCTCATTAAGCTATGATTTCGGCGGCAGCGACTTCGCCGTCAGCGCGGCCTACACTAGCTCCGACCGTACCGATGCGCAGAACCTGCTGTCCCGTGGTCAGGGTTCCAAAGCGGAAGCCTGGGCGACCGGCCTGAAATATGACGCCAACAATATCTACCTGGCGACCATGTACTCTGAAACCCGCAAAATGACCCCGATCAGCGGCGGCTTTGCCAACAAAGCGCAGAACTTTGAAGCGGTGGCGCAGTATCAGTTCGACTTCGGTCTGCGTCCGTCCCTCGGCTATGTGCTGTCGAAAGGGAAAGATATTGAAGGGGTGGGTAGCGAAGATCTGGTTAACTACATTGACGTGGGCCTGACCTACTACTTCAACAAAAACATGAACGCCTTC…
	rpoB	146	ACCGTCCAGGCTCGAGTGTAACCGATCCATACGCATCGAAGCCTGAACATCGGTCTGATCAACCTCCTGTCCGTGTACGCACAGACTACCGGATACGGCTTCTCTGAGACTCGGTATCGTAAATTGACTGACGGTGTGTGTACTGACGACATTCACTACCTGTCTGCTATCGAAGAAGGCAACTACGTTATCGCTCAGGCGAACTCCAACTTGGATGAAGAAGGCCACTTTGTAGAAGATCTGGTAACTTGCCGTAGCAAAGGCGAATCCAGCTTGTTCAGCCGCGACCAGGTTGACTACATGGACGTATCCACCCAGCAGGTGGTATCCGTCGGTGCGTCCCTGATCCCGTTCCTGGAACACGATGACGCCAACCGTGCATTGATGGGTGCGAACATG…
	tonB	565	ATGGTGGCGCCGGCCGATCTTGAGCCGCCCCCGGCGGCACTGCCAGTCGTGGAGCCCGTTGTCGAACCTGATCCTGAGCCGGAACCCGAGGTGGTGCCTGAACCGCCGAAAGAGGCGCCGGTGGTGATCCATAAACCGGAACCGAAGCCGAAGCCTAAACCCAAACCGAAACCCAAGCCGGAGAAAAAGGTTGAGCAGCCCAAGCGGGACGTGAAGCCGGCAGCAGAGCCGCGTCCGGCCTCGCCGTTTGAAAACAACAATACGGCGCCAGCGCGCACCGCGCCAAGCACCTCGACCGCGGCCGCCAAACCCACCGTTACTGCCCCGAGCGGCCCGCGGGCGATCAGCCGTGTCCAGCCGACCTATCCAGCCCGCGCCCAGGCGCTGCGCATTGAAGGT…
	isolate 14
	GEN	allele	sequence
	gapA	16	AACCTGAAGTGGGACGAAGTTGGTGTTGACGTTGTTGCTGAAGCAACCGGTATCTTCCTGACCGACGAAACCGCTCGTAAACACATCACCGCTGGCGCGAAAAAAGTCGTTCTGACTGGCCCGTCCAAAGACAACACCCCGATGTTCGTTCGCGGCGCTAACTTCGAAACTTACGCTGGCCAGGACATCGTTTCCAACGCTTCCTGCACCACCAACTGCCTGGCACCGCTGGCTAAAGTTATCAACGACAACTTCGGTATCGTTGAAGGCCTGATGACCACCGTCCACGCGACCACCGCGACTCAGAAAACCGTTGATGGCCCGTCTCACAAAGACTGGCGCGGCGGCCGCGGCGCAGCTCAGAACATCATCCCGTCCTCTACCGGTGCTGCTAAAGCA…
	infB	18	GGCATGATCACCTTCCTGGACACCCCGGGCCACGCCGCGTTTACCTCCATGCGTGCTCGTGGCGCGCAGGCGACGGATATCGTGGTTCTGGTGGTGGCGGCAGCAGACGGCGTGATGCCGCAGACCATCGAAGCTATCCAGCACGCTAAAGCGGCGCAGGTACCGGTGGTGGTTGCGGTGAACAAAATCGATAAGCCAGAAGCTGATCCGGATCGCGTGAAGAATGAACTGTCCCAGTACGGCATCCTGCCGGAAGTTTTGAAAGGGGAGAGCCAGTTTGTCCACGTTTCCGCGAAAGCCGGTACCGGTATTTTTACC
	pgi	166	GAGTCCAACGGTAAGTATGTTGACCGTAACGGTAACGTTGTGGATTACCAGACTGGCCCAATTATCTGGGGTGAACCAGGCACTAACGGTCAGCACGCGTTCTACCAGCTGATCCACCAGGGAACCAAAATGGTACCGTGCGATTTCATCGCTCCGGCTATCACCCATAACCCGCTCTCTGATCATCACCAGAAACTGCTGTCTAACTTCTTCGCCCAGACCGAAGCGCTGGCGTTTGGTAAATCCCGCGAAGTGGTTGAGCAGGAATATCGTGATCAGGGTAAAGATCCGGCAACGCTGGACTACGTGGTGCCGTTCAAAGTGTTCGAAGGTAACCGCCCGACCAACTCCATCCTGCTGCGTGAAATCACTCCGTTCAGCCTGGGGGCGTTGATTGCC…
	mdh	1	GGCGCGGATGTAGTGCTGATCTCCGCGGGCGTGGCGCGTAAGCCCGGCATGGATCGTTCCGACCTGTTTAATGTGAATGCGGGTATCGTGAAGAACCTCGTGAAGCAGATTGCCAAAACCTGCCCGCAGGCCTGGATCGGCATTATCACCAACCCGGTGAATACCACCGTGGCTATCGCCGCCGAAGTACTGAAAAAAGCCGGCGTGTACGATAAAAACAAACTGTTCGGCGTTACCACGCTGGACATCATCCGTTCCAATACCTTTGTGGCGGAGCTGAAAGGTAAATCGGCAACCGAGGTGGAAGTCCCGGTCATTGGTGGTCACTCCGGGGTCACCATTCTGCCTTTACTGTCGCAGATCCCCGGCGTCAGCTTTAGCGATCAGGAAATTGCCGAC…
	phoE	47	GGTGGCACCTCATTAAGCTATGATTTGGGGGGCAGCGACTTCGCTGTCAGCGCGGCCTACACCAGCTCCGACCGTACCAACGATCAGAACCTGCTGGCCCGCGGCCAGGGTTCGAAAGCGGAAGCCTGGGCGACCGGCCTGAAATATGACGCCAACAATATCCACCTGGCGACCATGTATTCTGAGACCCGCAAAATGACCCCGATCAGCGGCGGTTTTGCCAACAAAGCGCAGAACTTTGAAGCGGTGGCGCAGTATCAGTTCGACTTCGGTCTGCGTCCGTCCCTCGGCTATGTGCTGTCGAAAGGGAAGGATATCGAAGGGGTGGGTAGCGAAGATCTGGTTAACTACATTGACGTGGGCCTGACCTACTACTTCAACAAAAACATGAAAGCTTTC…
	rpoB	153	ACTCATTACGGGCGCGTATGTCCAATCAAAACCCCTGAAGGTCCGAACATCGGTCTGATCAACTCCCTGTCCGTGTACGCACAGACTAACGAATACGGTTTCCTTGAGACCCCGTATCGTAAAGTGACCGACGGTGTGGTTACCGATGAAATTCACTACCTGTCTGCTATCGAAGAAGGCAACTACGTTATTGCTCAGGCGAACTCCAACCTGGATGAAAACGGCCACTTCGTAGAAGACCTGGTTACCTGCCGTAGCAAAGGCTAATCCAGGTTGTTCAGCCGCGACCAAGTTGACTACATGGACGTATCCACCCAGCAGGTGGTATCCGTCGGTGCGTCCCTGATCCCGTTCCTGGAGCACGATGACGCCAACCGTGCATTGATGGGTGCGAACATG…
	tonB	67	ATGGTCGCGCCGGCCGATCTTGAACCGCCCCCGGCGGCACAGCCAGTCGTGGAGCCCGTTGTCGAACCTGATCCTGAGCCGGAACCCGAGGTGGTGCCTGAACCGCCGAAAGAGGCGCCGGTGGTGATCCATAAACCGGAACCGAAGCCGAAGCCTAAACCCAAACCCAAACCTAAGCCGGAGAAAAAGGTTGAGCAGCCGAAGCGGGACGTGAAGCCGGCAGCAGAGCCGCGTCCGGCCTCGCCGTTTGAAAACAACAACACGACGCCGGCGCGCACCGCGCCAAGCACCTCGACCGCGGCCGCCAAACCCACCGTTACTGCCCCGAGCGGCCCGCGGGCGATCAGCCGTGTCCAGCCGACCTATCCAGCCCGCGCCCAGGCGCTGCGCATTGAAGGT…
	isolate 15
	GEN	allele	sequence
	gapA	2	AACCTGAAGTGGGACGAAGTTGGTGTTGACGTTGTTGCTGAAGCAACCGGTATCTTCCTGACCGACGAAACCGCTCGTAAACACATCACCGCTGGCGCGAAAAAAGTCGTTCTGACTGGCCCGTCCAAAGACAACACTCCGATGTTCGTTCGCGGCGCTAACTTCGACGCTTACGCTGGCCAGGACATCGTTTCCAACGCTTCCTGCACCACCAACTGCCTGGCGCCGCTGGCTAAAGTTATCAACGACAACTTCGGTATCGTTGAAGGCCTGATGACCACCGTCCACGCTACCACCGCTACTCAGAAAACCGTTGATGGCCCGTCTCACAAAGACTGGCGCGGCGGCCGCGGCGCAGCTCAGAACATCATCCCGTCCTCTACCGGCGCTGCTAAAGCA…
	infB	227	GGCATGATCACCTTCCTGGATACCCCGGGCCACGCCGCGTTTACCTCCATGCGTGCTCGTGGCGCGCAGGCAACGGATATCGTGGTTCTGGTGGTGGCGGCAGACAACGGCGTGATGCCGCAAACTATCGAAGCTATCCAGCACGCTAAAGCGGCGCAGGTACCGGTGGTAGTGGCGGTAAACAAGATCGATAAGCCAAAACCCCATCCGGATCGAGTGAAGAAGCAAGTGTCCCACTAGGGCGCCCGGCCGGAAAAGTGGGGTGGCCAGGGCCATTTTGGCCGGTTATCTTGCAATTGGGGTCCCGGACTCGACAAC
	pgi	166	GAGTCCAACGGTAAGTTTGTTGACCGTAACGGCAACTTGGTGGATTACCAGACTGGCCCAATCTTTCGGGGTGAGCCGGGCACTAACGGTCAGCACGCGTTCTACCGGGTGATCCACCAGGGAAACAAAATGGTGCCGGGGGATTTCATCGCTCCGGATATCACCCACACCCCGCTCTGTGATCATCACCAAAAACTGGTGTTTAATTTCTTCGCCCAGACCGAAGCCCTGGTGTTTGGTAAATCCCGCAAAGGGGTTGAGCAGGAATATCGTGATCAGGGTAAAGACCCGGCAACCCTGGACTACGTGGCTCCGTTCAAAATATTCGAAGGTAACCGCCCGACCAACTCCATCCTGATGTGTGAAATCACCCCGTTCACCCTGGGGGCGTTGATTGCC…
	mdh	1	GGCGCGGATGTAGTGCTGATCTCCGCGGGCGTGGCGCGTAAGCCCGGCATGGATCGTTCCGACCTGTTTAATGTGAATGCGGGTATCGTGAAGAACCTCGTGAAGCAGATTGCCAAAACCTGCCCGCAGGCCTGGATCGGCATTATCACCAACCCGGTGAATACCACCGTGGCTATCGCCGCCGAAGTACTGAAAAAAGCCGGCGTGTACGATAAAAACAAACTGTTCGGCGTTACCACGCTGGACATCATCCGTTCCAATACCTTTGTGGCGGAGCTGAAAGGTAAATCGGCAACCGAGGTGGAAGTCCCGGTCATTGGTGGTCACTCCGGGGTCACCATTCTGCCTTTACTGTCGCAGATCCCCGGCGTCAGCTTTAGCGATCAGGAAATTGCCGAC…
	phoE	222	GTCGGCACCTCGTTAAGCTATGATTTCGGCGGCAGCGACTTCGCCGTCAGCGCGGCCTACACCAGCTCCGACCGTACCGATGATCAGAACCTGCTGTCCCGCGGTCAGGGTTCCAAAGCGGAAGCCTGGGCGACCGGCCTGAAATATGACGCCAACAATATCTACCTGGCGACCATGTACTCTGAAACCCGCAAAATGACCCCGATCAGCGGCGGCTTTGCCAACAAAGCGCAGAACTTTGAAGCGGTGGCGCAATATCAGTTCGACTTCGGTCTGCGTCCGTCCCTCGGCTATGTGCTGTCGAAAGGGAAGGATATTGAAGGGGTGGGGAGCGAAGATCTGGTTAACTACATTGACGTGGGCCTGACCTACTACTTCAACAAAAACATGAACGCCTTC…
	rpoB	62	ACCCACTACGGTCGCGTATGTCCGATCGAAACGCCTGAAGGTCCGAACATCGGTCTGATTAACTCCCTGTCCGTGTACGCGCAGACCAACGAATATGGCTTCCTTGAGACGCCGTATCGTAAAGTGACCGACGGTGTGGTTACTGACGAAATTCACTACCTGTCTGCTATCGAAGAAGGCAACTACGTTATCGCTCAGGCGAACTCCAACCTGGATGAAAACGGCCACTTCGTAGAAGATCTGGTTACCTGCCGTAGCAAAGGCGAATCCAGCTTGTTCAGCCGCGACCAGGTTGACTACATGGACGTATCCACCCAGCAGGTGGTATCCGTCGGTGCGTCCCTGATCCCGTTCCTGGAACACGATGACGCCAACCGTGCATTGATGGGTGCGAACATG…
	tonB	405	GGTATGACGCCTTTCGAGCTAGAATCACATGTGGCGCGGCGATCTGTCGGCGAGCCCGTCGTGGAGCCTGAACCTGAGCCGGAGCCAGAGGTAGCGCTTGGACCGCCGAAAGAGGCGTCGGTGGTGATCCATAAACCGGAACCTAAGCGGAAGCCCAAACCTAAACCCAAGCCTAAGCCGGAGAAAAAGGTTGAACAGCCGAAGCGGGAAGTGAAGCCGGCAGCAGAGCCGCGTCCGGCCTCGCCGTTTGAAAACAACAATACGGCGCCGGCGCGTACAGCGCCAAGCACCTCGACAGCAGCGGCTAAACCCACCGTTACTGCTCCAAGCGGCCCGCGGGCGATCAGCCGCGTTCAGCCGTCCTATCCCGCGCGCGCTCAGGCGCTGCGCATTAAGGGG…
	isolate 16
	GEN	allele	sequence
	gapA	18	AACCTGAAGTGGGACGAAGTTGGTGTTGACGTTGTTGCTGAAGCAACCGGTATCTTCCTGACCGACGAAACCGCTCGTAAACACATCACCGCTGGCGCGAAAAAAGTCGTTCTGACTGGCCCGTCCAAAGACAACACCCCGATGTTCGTTCGCGGCGCTAACTTCGACACTTACGCTGGCCAGGACATCGTTTCCAACGCATCCTGCACCACCAACTGCCTGGCGCCGCTGGCTAAAGTCATCAACGACAACTTCGGTATCGTTGAAGGCCTGATGACCACCGTCCACGCTACCACCGCTACCCAGAAAACCGTTGATGGCCCGTCTCACAAAGACTGGCGCGGCGGCCGCGGCGCAGCTCAGAACATCATCCCGTCCTCTACCGGCGCTGCTAAAGCA…
	infB	115	GGCTTGATCACCTTCCTGGACACCCCGGGCCACGCCGCGTTTACTTCAATGCGTGCTCGTGGTGCGCAGGCAACGGACATCGTAGTCCTGGTTGTTGCTGCCGACGACGGTGTGATGCCGCAGACCATCGAAGCAATCCAGCACGCGAAAGCGGCGCAGGTACCGGTGGTGGTTGCAGTGAACAAGATCGATAAACCAGAAGCTGATCCGGATCGCGTTAAGAACGAACTCTCCCAGTACGGCATCCTGCCGGAAGAGTGGGGGGGTGAAAGCCAGTTCGTACACGTATCTGCGAAAGCCGGTCCCGGTATCGACGA
	pgi	166	GAGTCcAACGGTAAGTATCTCGACTGTAACGGTAATGTTGTGAATCACCAGACTGgCCCcGACATCTGGGGTGAACCGGGCACTAACGGTCAGCACGCGTTCTACCAGCTGATCCACCAGGGAACCAAAATGGTACCGTGCGATTTCATCGCTCCGGCTATCACCCATAACCCGCTCTCTGATCATCACCAGAAACTGCTGTCTAACTTCTTCGCCCAGACCGAAGCGCTGGCGTTTGGTAAATCCCGCGAAGTGGTTGAGCAGGAATATCGTGATCAGGGTAAAGATCCGGCAACGCTTGACTACGTGGTGCCGTTCAAAGTATTCGAAGGTAACCGCCCGACCAACTCCATCCTGCTGCGTGAAATCACTCCGTTCAGCCTGGGTGCGTTGATTGCG…
	mdh	26	GGCGCTGATGTGGTGCTGATCTCCGCGGGCGTAGCGCGTAAGCCCGGCATGGATCGTTCAGACCTGTTTAATGTGAATGCGGGTATCGTTAAGAACCTCGTGCAGCAGATTGCCAAAACCTGCCCGCAGGCCTGCATCGGCATTATCACCAACCCGGTGAATACCACCGTGGCTATCGCCGCCGAAGTGCTGAAAAAAGCCGGCGTGTACGATAAAAACAAACTGTTCGGCGTGACTACGCTGGACATCATCCGCTCCAATACCTTTGTGGCGGAGCTGAAAGGTAAATCGGCAACCGAGGTGGAAGTCCCGGTTATTGGCGGTCACTCCGGGGTCACCATTCTGCCTTTACTGTCGCAGATCCCGGGCGTCAGCTTTAGCGATCAGGAAGTGGCCGAT…
	phoE	107	GTCGGCACCTCGTTAAGCTATGACTTCGGCGGCAGCGACTTCGCCGTCAGCGCGGCCTACACCAGCTCCGACCGTACCAACGATCAGAACCTGCTGGCTCGCGGCCAGGGTTCGAAAGCGGAAGCCTGGGCGACCGGCCTGAAATATGACGCCAACAACATCTACCTGGCGACCATGTACTCTGAAACCCGTAAGATGACCCCGATCAGCGGCGGCTTTGCCAACAAGGCGCAAAACTTTGAAGCGGTGGCGCAGTACCAGTTCGACTTCGGTCTGCGTCCGTCCCTCGGCTATGTGCTGTCGAAAGGGAAGGATATCGAAGGGGTGGGGAGCGAAGATCTGGTTAACTACATTGACGTGGGCCTGACCTACTACTTCAACAAAAACATGAACGCCTTC…
	rpoB	20	ACTCACTACGGTCGCGTATGTCCAATCGAAACCCCTGAAGGTCCGAACATCGGTCTGATCAACTCTCTGTCCGTGTACGCGCAGACCAACGAATATGGCTTCCTTGAGACGCCGTATCGTAAAGTGACCGACGGTGTGGTTACTGACGAAATTCACTACCTGTCTGCTATCGAAGAAGGCAACTACGTTATCGCTCAGGCGAACTCCAACCTGGATGAAGAAGGCCACTTCGTAGAAGACCTGGTGACCTGCCGTAGCAAAGGCGAATCCAGCTTGTTCAGCCGTGACCAGGTTGACTACATGGACGTATCCACCCAGCAGGTGGTATCCGTCGGTGCGTCCCTGATCCCGTTCCTGGAACACGATGACGCCAACCGTGCATTGATGGGTGCGAACATG…
	tonB	192	ATGGTGGCGCCGGCCGATCTTGAGCCGCCCCCGGCGGCGCAACCCGTCGTGCAGCCCGTTGTTGAACCCGAACCGGAGCCGGAACCTGAGGTGGTCCCTGAGCCGCCGAAAGAGGCGCCGGTGGTGATCCATAAACCAGAACCTAAGCCGAAGCCCAAACCTAAACCGAAGCCCAAGCCGGAGAAAAAGGTTGAGCAGCCTAAGCGGGACGTCAAGCCGGCAGCGGAGCCGCGTCCGGCTTCACCGTTTGAAAACAACAATACGACGCCGGCGCGCACCGCGCCGAGCACCTCCACCGCAGCGGCtAAACCCACCGTCACTGCCCCGAGCGGCCCGCGGGCCATCAGCCGCGTCCAGCCGACCTATCCGGCGCGCGCTCAGGCGCTGCGCATTGAAGGG…
	isolate 17
	GEN	allele	sequence
	gapA	115	AACCTGAAGTGGGACGAAGTTGGTGTTGACGTTGTTGCTGAAGCAACCGGTATCTTCCTGACCGACGAAACCGCTCGTAAACACATCACCGCTGGCGCGAAAAAAGTCGTTCTGACTGGCCCATCCAAAGACAACACCCCGATGTTCGTTCGCGGCGCTAACTTCGAAACTTACGCTGGCCAGGACATCGTTTCCAACGCTTCCTGCACCACCAACTGCCTGGCACCGCTGGCTAAAGTTATCAACGACAACTTCGGTATCGTTGAAGGCCTGATGACCACCGTCCACGCGACCACCGCGACTCAGAAAACCGTTGATGGCCCGTCTCACAAAGACTGGCGCGGCGGCCGCGGCGCAGCTCAGAACATCATCCCGTCCTCTACCGGTGCTGCTAAAGCA…
	infB	24	GGCATGATCACCTTCCTGGACACCCCGGGCCACGCCGCGTTTACCTCCATGCGTGCTCGTGGTGCGCAGGCGACGGATATCGTGGTTCTGGTGGTGGCGGCAGACGACGGCGTGATGCCGCAGACCATCGAAGCTATCCAGCACGCTAAAGCGGCGGAGGTACCGGTGGTGGTTGCGGTGAACAAAATCGATAAGCCAGAAGCTGATCCGGATCGTGTGAAGAATGAACTGTCCCAGTACGGCATCCTGCCGGAAGAGTGGGGCGGCGAGAGCCAGTTCGTCCACGTGTCCGCGAAAGCCGGTACCGGTATCTGCAAC
	pgi	168	GAGTCCAACGGTAAGTATGTTGACAGTAACGGTAATGTTGTGGATTACCAGACTGGCCCGATCATCTGGGGTGAACCAGGCACTAACGGTCAGCACGCGTTCTACCAGCTGATCCACCAGGGAACCAAAATGGTACCGTGCGATTTCATCGCTCCGGCTATCACCCATAACCCGCTCTCTGATCACCACCAGAAACTGCTGTCTAACTTCTTTGCTCAGACTGAAGCGCTGGCGTTTGGTAAATCCCGCGAAGTGGTTGAGCAGGAATATCGCGATCAGGGTAAAGATCCGGCAACCCTGGACCACGTGGTGCCGTTCAAAGTGTTCGAAGGTAACCGCCCGACTAACTCCATCCTGCTGCGTGAAATCACCCCGTTCAGCCTGGGGGCGTTGATTGCC…
	mdh	136	GGTGCTGACGTTGTGCTGATCTCCGCTGGTGTGGCGCGTAAGCCCGGCATGGATCGTTCAGACCTGTTCAACGTCAACGCAGGCATCGTGAAAAACCTGGTGCAGCAGATCGCTGAAGTTTGTCCGAAGGCGTGCATCGGTATCATCACCAACCCGGTGAACACCACGGTCGCTATCGCGGCGGAAGTGCTGAAAAAAGCGGGTGTTTACGACAAGAACAAACTGTTTGGCGTGACCACGCTGGATATCATCCGTTCTAACACCTTCGTGGCTGAGCTGAAAGGCAAACAGCCTACGGAAGTGGAAGTGCCGGTCATCGGCGGTCACTCCGGTGTCACTATTCTGCCTTTGCTGTCGCAGATCCCAGGCGTGAGCTTCACCGAGCAGGAAGTGGCCGAC…
	phoE	583	TTTGGCACCTCTCTGACCTATGACTTTGGCGGCAGCGATTTCGCGGTCAGCGGCGCCTACACCAACTCCGACCGTACCAACGATCAGAACCTGCTGACCCGCGGCCAAGGCAAAAAAGCGGAAGCCTGGGCGACCGGCCTGAAATATGACGCCAACAATATCTACCTGGCGGCCATGTACTCTGAAACCCGCAAAATGACCCCAATCTGCGGCGGCTTTGCCAACAAAGCGCAGAACTTTGAAGCGGTGGCGCAGTATCAGTTCGATTTCGGTCTGCGTCCATCCCTGGGCTATGTCCTGTCGAAAGGGAAGGATACGAAAGGGGTGGTAAATAAAAATCTGTTAAACTATATGGGCGTGGGCCGGACCTAATACTTCAACAAAAACAAGAACGCCGTC…
	rpoB	60	ACGCACTACGGTCGCGTATGTCCAATCGAAACCCCTGAAGGTCCAAACATCGGTCTGATCAACTCCCTGTCCGTGTACGCACAGACTAACGAATACGGTTTCCTTGAGACCCCGTATCGTAAAGTGACTGATGGTGTTGTTACCGACGAAATTCACTACCTGTCTGCTATCGAAGAAGGCAACTACGTTATCGCTCAGGCGAACTCCAACCTGGATGAAGAAGGCCACTTTGTAGAAGATCTGGTTACCTGCCGTAGCAAAGGCGAATCCAGCTTGTTCAGCCGCGACCAGGTTGACTACATGGACGTATCCACCCAGCAGGTGGTATCCGTCGGTGCGTCCCTGATCCCGTTCCTGGAACACGATGACGCCAACCGTGCATTGATGGGTGCGAACATG…
	tonB	161	ATGGTGGCGCCGGCCGATCTTGAGCCGCCTCCGGCGGCGCAGCCTGTCGTGGAGCCCGTTGTTGAACCCGAACCTGAGCCGGAGCCAGAGGTAGCGCCTGAACCGCCGAAAGAGGCGCCGGTGGTGATCCATAAACCGGAACCTAAGCCGAAGCCCAAACCTAAACCCAAGCCTAAGCCGGAGAAAAAGGTTGAACAGCCGAAGCGGGAAGTGAAGCCGGCAGCAGAGCCGCGTCCGGCCTCGCCGTTTGAAAACAACAATACGGCGCCGGCGCGTACAGCGCCAAGTACCTCGACCGCAGCGGCTAAACCCACCGTTACTGCTCCGAGCGGCCCGCGGGCGATCAGCCGCGTTCAGCCGTCCTATCCAGCGCGCGCTCAGGCGCTGCGCATTGAAGGT…
	isolate 18
	GEN	allele	sequence
	gapA	2	AACCTGAAGTGGGACGAAGTTGGTGTTGACGTTGTTGCTGAAGCAACCGGTATCTTCCTGACCGACGAAACCGCTCGTAAACACATCACCGCTGGCGCGAAAAAAGTCGTTCTGACTGGCCCGTCCAAAGACAACACTCCGATGTTCGTTCGCGGCGCTAACTTCGACGCTTACGCTGGCCAGGACATCGTTTCCAACGCTTCCTGCACCACCAACTGCCTGGCGCCGCTGGCTAAAGTTATCAACGACAACTTCGGTATCGTTGAAGGCCTGATGACCACCGTCCACGCTACCACCGCTACTCAGAAAACCGTTGATGGCCCGTCTCACAAAGACTGGCGCGGCGGCCGCGGCGCAGCTCAGAACATCATCCCGTCCTCTACCGGCGCTGCTAAAGCA…
	infB	1	GGCATGATCACCTTCCTGGATACCCCGGGCCACGCCGCGTTTACCTCCATGCGTGCTCGTGGCGCGCAGGCGACGGATATCGTGGTTCTGGTGGTGGCGGCAGACGACGGCGTGATGCCGCAGACTATCGAAGCTATCCAGCACGCTAAAGCGGCGCAGGTACCGGTGGTAGTGGCGGTGAACAAGATCGATAAGCCAGAAGCCGATCCGGATCGCGTGAAGAACGAACTGTCCCAGTACGGCATCCTGCCGGAAGAGTGGGGCGGCGAGAGCCAGTTCGTCCACGTTTCCGCGAAAGCGGGTACCGGCATCGACGAC
	pgi	166	GAGTCCAACGGTAAGCATTTCGACCGCAAAACTTTCCCGGTGGATTACCAGGATGTCCCGGTTATTTGGGGGGAGGCGGGGGTTTAAGGTTCAGGCGGGTTTTTTTTGGGGGTCCCCCCGGAAACCAAAAGGGCCCCGTGGGATTTAATCTTTCGGGATTTCCCCCATAACCCCCTTTTTTCTTCTCCCCAAAAATTGGTGTTTAACTTTTTCCCCCAGACGGAAGCGGTGGGGTTTGGTAAATCCCGCGAAGTGGTTGAGCATGAATATCGCGATCAGGGTAAAGATCCGGCAACGCTAGACTACGTGGTGCCGTTCAAAGTTTTCGAAGGTAACCGCCCGACCAACTCCATCCTGCTGCGTGAAATCACTCCGTTCAGCCTGGGGGCGTTGATTGCG…
	mdh	1	GGCGCGGATGTAGTGCTGATCTCCGCGGGCGTGGCGCGTAAGCCCGGCATGGATCGTTCCGACCTGTTTAATGTGAATGCGGGTATCGTGAAGAACCTCGTGAAGCAGATTGCCAAAACCTGCCCGCAGGCCTGGATCGGCATTATCACCAACCCGGTGAATACCACCGTGGCTATCGCCGCCGAAGTACTGAAAAAAGCCGGCGTGTACGATAAAAACAAACTGTTCGGCGTTACCACGCTGGACATCATCCGTTCCAATACCTTTGTGGCGGAGCTGAAAGGTAAATCGGCAACCGAGGTGGAAGTCCCGGTCATTGGTGGTCACTCCGGGGTCACCATTCTGCCTTTACTGTCGCAGATCCCCGGCGTCAGCTTTAGCGATCAGGAAATTGCCGAC…
	phoE	10	GTCGGCACCTCGTTAAGCTATGATTTCGGCGGCAGCGACTTCGCCGTCAGCGCAGCCTACACCAGCTCCGACCGTACCAACGATCAGAACCTGCTGGCCCGCGGCCAGGGTTCGAAAGCGGAAGCCTGGGCGACCGGCCTGAAATATGACGCCAACAATATCTACCTGGCGACCATGTACTCTGAAACCCGCAAGATGACCCCGATCAGCGGCGGCTTTGCCAACAAAGCGCAGAACTTTGAAGCGGTGGCGCAGTATCAGTTCGACTTCGGTCTGCGTCCGTCCCTCGGCTATGTGCTGTCGAAAGGGAAGGATATCGAAGGGGTGGGGAGTGAAGATCTGGTTAACTACATCGACGTGGGCCTGACCTATTACTTCAACAAAAACATGAACGCCTTC…
	rpoB	10	ACCCACTACGGTCGCGTATGTCCGATCGAAACGCCTGAAGGTCCGAACATCGGTCTGATTAACTCCCTGTCCGTGTACGCGCAGACCAACGAATATGGCTTCCTTGAGACGCCGTATCGTAAAGTGACCGACGGTGTGGTTACTGACGAAATTCACTACCTGTCTGCTATCGAAGAAGGCAACTACGTTATCGCTCAGGCGAACTCCAACCTGGATGAAAACGGCCACTTTGTAGAAGATCTGGTTACCTGCCGTAGCAAAGGCGAATCCAGCTTGTTCAGCCGCGACCAGGTTGACTACATGGACGTATCCACCCAGCAGGTGGTATCCGTCGGTGCGTCCCTGATCCCGTTCCTGGAACACGATGACGCCAACCGTGCATTGATGGGTGCGAACATG…
	tonB	161	ATGGTGGCGCCGGCCGATCTTGAGCCGCCTCCGGCGGCGCAGCCTGTCGTGGAGCCCGTTGTTGAACCCGAACCTGAGCCGGAGCCAGAGGTAGCGCCTGAACCGCCGAAAGAGGCGCCGGTGGTGATCCATAAACCGGAACCTAAGCCGAAGCCCAAACCTAAACCCAAGCCTAAGCCGGAGAAAAAGGTTGAACAGCCGAAGCGGGAAGTGAAGCCGGCAGCAGAGCCGCGTCCGGCCTCGCCGTTTGAAAACAACAATACGGCGCCGGCGCGTACAGCGCCAAGTACCTCGACCGCAGCGGCTAAACCCACCGTTACTGCTCCGAGCGGCCCGCGGGCGATCAGCCGCGTTCAGCCGTCCTATCCAGCGCGCGCTCAGGCGCTGCGCATTGAAGGT…
	isolate 19
	GEN	allele	sequence
	gapA	4	AACCTGAAGTGGGACGAAGTTGGTGTTGACGTTGTTGCTGAAGCAACCGGTATCTTCCTGACCGACGAAACCGCTCGTAAACACATCACCGCTGGCGCGAAAAAAGTCGTTCTGACTGGCCCGTCCAAAGACAACACTCCGATGTTCGTTCGCGGCGCTAACTTCGAAGCTTACGCTGGCCAGGACATCGTTTCCAACGCTTCCTGCACCACCAACTGCCTGGCGCCGCTGGCTAAAGTTATCAACGACAACTTCGGTATCGTTGAAGGCCTGATGACCACCGTCCACGCTACCACCGCTACTCAGAAAACCGTTGATGGCCCGTCTCACAAAGACTGGCGCGGCGGCCGCGGCGCAGCTCAAAACATCATCCCGTCCTCTACCGGCGCTGCTAAAGCA…
	infB	1	GGCATGATCACCTTCCTGGATACCCCGGGCCACGCCGCGTTTACCTCCATGCGTGCTCGTGGCGCGCAGGCGACGGATATCGTGGTTCTGGTGGTGGCGGCAGACGACGGCGTGATGCCGCAGACTATCGAAGCTATCCAGCACGCTAAAGCGGCGCAGGTACCGGTGGTAGTGGCGGTGAACAAGATCGATAAGCCAGAAGCCGATCCGGATCGCGTGAAGAACGAACTGTCCCAGTACGGCATCCTGCCGGAAGAGTGGGGCGGCGAGAGCCAGTTCGTCCACGTTTCCGCGAAAGCGGGTACCGGCATCGACGAC
	pgi	166	GAGTCCAACGGTAAGTATGTTGACCGTAACGGTAACTTTGTGGACTACCAGACTGGCCCAATCATCTGGGGTGAACCAGGCACTAACGCTCAGCACGCGTTCTACCAGCTGATCCACCAGGGCACCAAAATGGTACCGTGCGATTTCATCGCCCCGGCTATCACCCATAACCCGCTCTCTAATCACCACCAGAAACTGCTGTCTAACTTCTTCGCCCAGACCGAAGCGCTGGCGTTTGGTAAATCCCGTGAAGTGGTTGAGCAGGAATATCGCGATCAGGGTAAAGATCCGGCAACGCTGGAGAACGTGGTGCCGTTCAAAGTGTTCGAAGGTAACCGCCCGACCAACTCCATCCTGCTGCGCGAAATCACTCCGTTCAGCCTGGGGGCGCTGATTGCC…
	mdh	1	GGCGCGGATGTAGTGTTGATCTCCGCGGGCGTGGCGCGTAAGCCCGGCATGGATCGTTCCGACCTGTTTAATGTGAGTGCGGGTATCGTGAAGAACCTCGTGCAGCAGATTGCCAAAACCTGCCCGCAGGCCTGCATGGGCATTATCACCAACCCGGGGAATACCCCCGTGGCTATCGCCGCCGAAGTACTGAAAAAAGCCGGGGTGTACGATAAAAACAAACTGTTCGGCGTTACCACGCTGGACATCATCCGTTCCAATACCTTTGTGGCGGAGCTGAAAGGTAAATCGGCAACCGAGGTGGAAGTCCCGGTCATTGGGGGTCACTCCGGGGTCACCATTCTGCCTTTACTGTCGCAGATCCCCGGCGTCAGCTTTAGCGATCAGGAAATTGCCGAC…
	phoE	443	TTTGGTTTCTCCGTTAACTATAACTTCGACGGTTTCGGTTTTGTTGGCAGCGCAGCCTACAGCAACTCTGACCGTACTGATGATCAGAACCTGCGGACCCGCGGCCGGGGTGAAAAAGCTGAAGTCTGGGCCCTCGCAACGAAATATGATGCCAACAGCCTTTACGCCTCTATCATGTACGGTGAGTCCCATAATATGACCCACATGGATGGCGGTTTTGCTAATAAGACCCAAAACATTGAAGCGGTTGTTCAGTATCAGTTCGACTTTGGTCTCCGTCCGTCCCTGGGCTATGTGTACGCCAAAGGGAAAGATATGAACGGGAAACGGGATGCAGATCTCATGAACTACGTTGAACTGGGTACCTCCTACTACTTCAACAAAAACTTCAACGTTTTC…
	rpoB	146	ACTCACTACGGTCGCGTATGTCCAATCGAAACCCCTGAAGGTCCGAACATCGGTCTGATCAACTCTCTGTCCGTGTACGCACAGACTAACGAATACGGCTTCCTTGAGACTCCGTATCGTAAAGTGACCGACGGTGTTGTTACTGACGAAATTCACTACCTGTCTGCTATCGAAGAAGGCAACTACGTTATCGCTCAGGCGAACTCCAACTTGGATGAAGAAGGCCACTTCGTAGAAGACCTGGTAACTTGCCGTAGCAAAGGCGAATCCAGCTTGTTCAGCCGCGACCAAGTTGACTACATGGACGTATCCACCCAGCAGGTGGTATCCGTCGGTGCGTCCCTGATCCCGTTCCTGGAACACGATGACGCCCACCGTGCATTGATGGGTGCGAACATG…
	tonB	254	ATGTTGGCCGGCCGATCTTGAGCCGCCTCCGGCGGCGCAGCCTGTCGTGGAGCCCGTTGTTGAACCCGAACCTGAGCCGGAGCCAGAGGTAGTGCCTGAACCGCCGAAAGAGGCGCCGGTGGTGATCCATAAACCGGAACCTAAGCCGAAGCCCAAACCTAAACCCAAGCCTAAGCCGGAGAAAAAGGTTGAACAGCCGAAGCGGGAAGTGAAGCCGGCAGCAGAGCCGCGTCCGGCCTCGCCGTTTGAAAACAACAATACGGCGCCGGCGCGTACAGCGCCAAGCACCTCGACAGCAGCGGCTAAACCCACCGTTACTGCTCCAAGCGGCCCGCGGGCGATCAGCCGCGTTCAGCCGTCCTATCCTGCGCGCGCTCAGGCGCTGCGCATAGAAGGTAC…
	isolate 20
	GEN	allele	sequence
	gapA	2	AACCTGAAGTGGGACGAAGTTGGTGTTGACGTTGTTGCTGAAGCAACCGGTATCTTCCTGACCGACGAAACCGCTCGTAAACACATCACCGCTGGCGCGAAAAAAGTCGTTCTGACTGGCCCGTCCAAAGACAACACTCCGATGTTCGTTCGCGGCGCTAACTTCGACGCTTACGCTGGCCAGGACATCGTTTCCAACGCTTCCTGCACCACCAACTGCCTGGCGCCGCTGGCTAAAGTTATCAACGACAACTTCGGTATCGTTGAAGGCCTGATGACCACCGTCCACGCTACCACCGCTACTCAGAAAACCGTTGATGGCCCGTCTCACAAAGACTGGCGCGGCGGCCGCGGCGCAGCTCAGAACATCATCCCGTCCTCTACCGGCGCTGCTAAAGCA…
	infB	1	GGCATGATCACCTTCCTGGATACCCCGGGCCACGCCGCGTTTACCTCCATGCGTGCTCGTGGCGCGCAGGCGACGGATATCGTGGTTCTGGTGGTGGCGGCAGACGACGGCGTGATGCCGCAGACTATCGAAGCTATCCAGCACGCTAAAGCGGCGCAGGTACCGGTGGTAGTGGCGGTGAACAAGATCGATAAGCCAGAAGCCGATCCGGATCGCGTGAAGAACGAACTGTCCCAGTACGGCATCCTGCCGGAAGAGTGGGGCGGCAAGAGCCAGTTCGTCCACGTTTCCGCGAAAGCGGGTACCGGCATCGACGAC
	pgi	166	GAGTCCAACGGTAAGTATGTTGACCGTAACGGTAACGTTGTGGATTACCAGACTGGCCCAATTATCTGGGGTGAACCAGGCACTAACGGTCAGCACGCGTTCTACCAGCTGATCCACCAGGGAACCAAAATGGTACCGTGCGATTTCATCGCCCCGGCTATCACCCATAACCCGCTCTCTGATCACCACCAGAAACTGCTGTCTAACTTCTTCGCCCAGACCGAAGCGCTGGCGTTTGGTAAATCCCGTGAAGTGGTTGAGCAGGAATATCGCGATCAGGGTAAAGATCCGGCAACGCTTGACTACGTGGTGCCGTTCAAAGTGTTCGAAGGTAACCGCCCGACCAACTCCATCCTGCTGCATAAAATCACTCCGTTCAGCCTGGGGGCGTTGATTGCG…
	mdh	334	CGCGCGGATGTAGTTCTGATCTCTGCGGGCGTGGCGCGTAAGCCCGGTATGGATCGTTCCGACCTCCTTAATGTGAACCCGGGTTTCGTGAAAAACCTGGTGCAGCAAATTGCCAAAACCTGCGCGAAGGCCGGCATGGGCATTATCACCAACCCGGTGAATACCACCGTGGCTATCGCCGCCGAAGTACTGAAAAAAGCCGGCGTGTATGATAAAAACAAACTGTTCGGCGTTCCCACGCTGGACATCATCCGTTCCAATACCTTTGTGGCGGAGCTGAAAGGTAAATCGGCAACCGAGGTGGAAGTCCCGGTCATTGGTGGTCACTCCGGGGTCACCATTCTGCCTTTCCTGTCGCAGATCCCCGGCGTCAGCTTTAGCGATCAGGAAATTGCCGAC…
	phoE	17	GTCGGCACCTCGTTAAGCTATGATTTCGGCGGCAGCGACTTCGCCGTCAGCGCGGCCTACACCAGCTCCGACCGTACCAACGATCAGAACCTGCTGGCCCGCGGCCAGGGTTCGAAAGCGGAAGCCTGGGCGACCGGCCTGAAATATGACGCCAACAATATCTACCTGGCGACCATGTACTCTGAAACCCGCAAGATGACCCCGATCAGCGGCGGCTTTGCCAACAAAGCGCAGAACTTTGAAGCGGTGGCGCAGTATCAGTTCGACTTCGGTCTGCGTCCGTCCCTCGGCTATGTGCTGTCGAAAGGGAAGGATATCGAAGGGGTGGGAAGTGAGGATCTGGTTAACTACATCGACGTGGGCCTGACCTACTACTTCAACAAAAACATGAACGCCTTC…
	rpoB	62	ACCCACTACGGTCGCGTATGTCCGATCGAAACGCCTGAAGGTCCGAACATCGGTCTGATTAACTCCCTGTCCGTGTACGCGCAGACCAACGAATATGGCTTCCTTGAGACGCCGTATCGTAAAGTGACCGACGGTGTGGTTACTGACGAAATTCACTACCTGTCTGCTATCGAAGAAGGCAACTACGTTATCGCTCAGGCGAACTCCAACCTGGATGAAAACGGCCACTTCGTAGAAGATCTGGTTACCTGCCGTAGCAAAGGCGAATCCAGCTTGTTCAGCCGCGACCAGGTTGACAACATGGACGTATCCACCCAGCAGGTGGTATCCGTCGGTGCGTCCCTGATCCCGTTCCTGGAACACGATGACGCCCACCGTGCATTGATGGGTGCGAACATG…
	tonB	42	ATGGTGGCGCCGGCCGATCTTGAGCCGCCTCCGGCGGCGCAGCCTGTCGTGGAGCCCGTTGTTGAACCCGAACCTGAGCCGGAGCCAGAGGTAGTGCCTGAACCGCCGAAAGAGGCGCCGGTGGTGATCCATAAACCGGAACCTAAGCCGAAGCCCAAACCTAAACCCAAGCCTAAGCCGGAGAAAAAGGTTGAACAGCCGAAGCGGGAAGTGAAGCCGGCTGCAGAGCCGCGTCCGGCCTCGCCGTTTGAAAACAACAATACGGCGCCGGCGCGTACAGCGCCAAGTACCTCGACCGCAGCGGCTAAACCCACCGTTACTGCTCCGAGCGGCCCGCGGGCGATCAGCCGCGTTCAGCCGTCCTATCCGGCGCGCGCTCAGGCGCTGCGCATTGAAGGG…
	isolate 21
	GEN	allele	sequence
	gapA	2	AACCTGAAGTGGGACGAAGTTGGTGTTGACGTTGTTGCTGAAGCAACCGGTATCTTCCTGACCGACGAAACCGCTCGTAAACACATCACCGCTGGCGCGAAAAAAGTCGTTCTGACTGGCCCGTCCAAAGACAACACTCCGATGTTCGTTCGCGGCGCTAACTTCGACGCTTACGCTGGCCAGGACATCGTTTCCAACGCTTCCTGCACCACCAACTGCCTGGCGCCGCTGGCTAAAGTTATCAACGACAACTTCGGTATCGTTGAAGGCCTGATGACCACCGTCCACGCTACCACCGCTACTCAGAAAACCGTTGATGGCCCGTCTCACAAAGACTGGCGCGGCGGCCGCGGCGCAGCTCAGAACATCATCCCGTCCTCTACCGGCGCTGCTAAAGCA…
	infB	6	GGCATGATCACCTTCCTGGATACCCCGGGCCACGCCGCGTTTACCTCCATGCGTGCTCGTGGCGCGCAGGCGACGGATATCGTGGTTCTGGTGGTGGCGGCAGACGACGGCGTGATGCCGCAGACTATCGAAGCTATCCAGCACGCTAAAGCGGCGCAGGTACCGGTGGTAGTGGCGGTGAACAAGATCGATAAGCCAGAAGCCGATCCGGATCGCGTGAAGAACGAACTGTCCCAGTACGGCATCCTGCCGGAAGAGTGGGGCGGCGAGAGCCAGTTCGTCCACGTTTCCGCGAAAGCCGGTACCGGCATCGACGAC
	pgi	166	GAGTCCAACTGCAGGTATGTTGACCGTAACAGTAATTGTGTGTATAACCAGACTGGCCCCGCCTCCCGTGGTGAGCAGGGCACTCACGGTCAGCGCGCGGTTGGTCAGGTGGTCCACCAGGGAACCAAAATGGGGCCCTGCGGTTCAAGCGCTCCGGGGATCATCCATATCCCCGCCATTGATCAGCTCCAGCAACTGGTGTTTATTTCATTCGCCCAGACCGTAGGTCTGGGGTTTGGTAAATCCCGCAAAGTGGTTGAGCAGGAATATCGCGATCAGGGTAAAGATCCGGCAACGCTTGACTACGTGGTGCCGTTCAAAGTGTTCGAAGGTAACCGCCCGACCAACTCCATCCTGCTGCGCGAAATCACTCCGTTCAGCCTGGGGGCGTTGATTGCG…
	mdh	1	GGCGCGGATGTAGTGCTGATCTCCGCGGGCGTGGCGCGTAAGCCCGGCATGGATCGTTCCGACCTGTTTAATGTGAATGCGGGTATCGTGAAGAACCTCGTGAAGCAGATTGCCAAAACCTGCCCGCAGGCCTGGATCGGCATTATCACCAACCCGGTGAATACCACCGTGGCTATCGCCGCCGAAGTACTGAAAAAAGCCGGCGTGTACGATAAAAACAAACTGTTCGGCGTTACCACGCTGGACATCATCCGTTCCAATACCTTTGTGGCGGAGCTGAAAGGTAAATCGGCAACCGAGGTGGAAGTCCCGGTCATTGGTGGTCACTCCGGGGTCACCATTCTGCCTTTACTGTCGCAGATCCCCGGCGTCAGCTTTAGCGATCAGGAAATTGCCGAC…
	phoE	10	GTCGGCACCTCGTTAAGCTATGATTTCGGCGGCAGCGACTTCGCCGTCAGCGCAGCCTACACCAGCTCCGACCGTACCAACGATCAGAACCTGCTGGCCCGCGGCCAGGGTTCGAAAGCGGAAGCCTGGGCGACCGGCCTGAAATATGACGCCAACAATATCTACCTGGCGACCATGTACTCTGAAACCCGCAAGATGACCCCGATCAGCGGCGGCTTTGCCAACAAAGCGCAGAACTTTGAAGCGGTGGCGCAGTATCAGTTCGACTTCGGTCTGCGTCCGTCCCTCGGCTATGTGCTGTCGAAAGGGAAGGATATCGAAGGGGTGGGGAGTGAAGATCTGGTTAACTACATCGACGTGGGCCTGACCTATTACTTCAACAAAAACATGAACGCCTTC…
	rpoB	62	ACCCACTACGGTCGCGTATGTCCGATCGAAACGCCTGAAGGTCCGAACATCGGTCTGATTAACTCCCTGTCCGTGTACGCGCAGACCAACGAATATGGCTTCCTTGAGACGCCGTATCGTAAAGTGACCGACGGTGTGGTTACTGACGAAATTCACTACCTGTCTGCTATCGAAGAAGGCAACTACGTTATCGCTCAGGCGAACTCCAACCTGGATGAAAACGGCCACTTCGTAGAAGATCTGGTTACCTGCCGTAGCAAAGGCGAATCCAGCTTGTTCAGCCGCGACCAGGTTGACTACATGGACGTATCCACCCAGCAGGTGGTATCCGTCGGTGCGTCCCTGATCCCGTTCCTGGAACACGATGACGCCAACCGTGCATTGATGGGTGCGAACATG…
	tonB	6	ATGGTGGCGCCGGCCGATCTTGAGCCGCCTCCGGCGGCGCAGCCTGTCGTGGAGCCCGTTGTTGAACCCGAACCTGAGCCGGAGCCAGAGGTAGTGCCTGAACCGCCGAAAGAGGCGCCGGTGGTGATCCATAAACCGGAACCTAAGCCGAAGCCCAAACCTAAACCCAAGCCTAAGCCGGAGAAAAAGGTTGAACAGCCGAAGCGGGAAGTGAAGCCGGCAGCAGAGCCGCGTCCGGCCTCGCCGTTTGAAAACAACAATACGGCGCCGGCGCGTACAGCGCCAAGTACCTCGACCGCAGCGGCTAAACCCACCGTTACTGCTCCGAGCGGCCCGCGGGCGATCAGCCGCGTTCAGCCGTCCTATCCAGCGCGCGCTCAGGCGCTGCGCATAGAAGGG…
	isolate 22
	GEN	allele	sequence
	gapA	2	AACCTGAAGTGGGACGAAGTTGGTGTTGACGTTGTTGCTGAAGCAACCGGTATCTTCCTGACCGACGAAACCGCTCGTAAACACATCACCGCTGGCGCGAAAAAAGTCGTTCTGACTGGCCCGTCCAAAGACAACACTCCGATGTTCGTTCGCGGCGCTAACTTCGACGCTTACGCTGGCCAGGACATCGTTTCCAACGCTTCCTGCACCACCAACTGCCTGGCGCCGCTGGCTAAAGTTATCAACGACAACTTCGGTATCGTTGAAGGCCTGATGACCACCGTCCACGCTACCACCGCTACTCAGAAAACCGTTGATGGCCCGTCTCACAAAGACTGGCGCGGCGGCCGCGGCGCAGCTCAGAACATCATCCCGTCCTCTACCGGCGCTGCTAAAGCA…
	infB	212	GGCATGACCACTACCCTGAATACCCCGGGCCACGCCGCGTTTACCTTCATGCGTGCTCGTGGCGCGCAGGCGACGGATATCGTGGTTCTGGTGGTGGCGGCAGACGACGGCGTGATGCCGCAGACTATCGAAGCTATCCAGCACGCTAAAGCGGCGCAGGTACCGGTGGTAGTGGCGGTGAACAAGATCGATAAGCCAGAAGCCGATCCGGATCGCGTGAAGAACGAACTGTCCCAGTATGGCATCCTGCCGGAAGAGTGGGGCGGCGAGAGCCAGTTCGTCCACGTATCCGCGAAAGCGGGTACCGGCATCGACGAA
	pgi	166	GAGTCCAACGGTAAGTATGTTGACCGTAACGGTAACGTTGTGGATTACCAGACTGGCCCGATTATCTGGGGTGAACCAGGCACTAACGGTCAGCACGCGTTCTACCAGCTGATCCACCAGGGAACCAAAATGGTACCGTGCGATTTCATCGCTCCGGCTATCACCCATAACCCGCTCTCTGATCATCACCAGAAACTGCTGTCTAACTTCTTCGCCCAGACCGAAGCGCTGGCGTTTGGTAAATCCCGCGAAGTGGTTGAGCAGGAATATCGTGATCAGGGTAAAGATCCGGCAACCCTGGACTACGTGGTGCCGTTCAAAGTGTTCGAAGGTAACCGCCCGACCAACTCCATCCTGCTGCGTGAAATCACTCCGTTCAGCCTGGGTGCGTTGATTGCC…
	mdh	58	GGCGCAGATGTCGTGCTGATCTCCGCGGGGGTTGCGCGTAATCCCGGGATGGATCGTTCCGACCTGTTTAATGTAAAGGCGGGCATCGTGAAGAACCTAGTGCAGCAGATTGCCAAAACCTGCCCGAAAGCCTGCATTGGGATTATCACTAACCCGGTAAATACCACCGTGGCTATCGCTGCCGAAGTACTGAAAAAAGCCGGCGTATATGATAAAAACAAACTGTTCGGCGTTACCACGCTGGAGATCATTCGTTCCAATACTTTTGTCGCGGAGCTGAAAGGCAAACCGTCAGGCGAAGTGGAAGTCCCGGTTATTGGTGGTCACTCTGGGGTTACCATTCTGCCTTTCCTGTCGCAGATCCCTGGCGTCAGCTTTAGCGATCAGGAAATTGCCGAT…
	phoE	4	GTCGGCACCTCGTTAAGCTATGATTTCGGCGGCAGCGACTTCGCTGTCAGCGCAGCCTACACCAGCTCCGACCGTACCAACGATCAGAACCTGCTGGCCCGCGGCCAGGGTTCGAAAGCGGAAGCCTGGGCGACCCGCCTGAAATATGACCCCAACAATATCCACCTGGCGACCATGTACTCTGAAACCCGCAAGATGACCCCGATCAGCGGCGGCTTTGCCCACAAAGCGCAGAACTTTGAAGCGGTGGCGCAGTATCAGTTCGACTTCGGTCTGCGTCCGTCCCTCGGCTATGTGCTGTCGAAAGGGAAGGATATCGAAGGGGTGGGAAGTGAGGATCTGGTTAACTACATTGACGTGGGCCTGACCTACTACTTCAACAAAAACATGAACGCCTTC…
	rpoB	62	ACCCACTACGGTCGCGTATGTCCGATCGAAACGCCTGAAGGTCCGAACATCGGTCTGATTAACTCCCTGTCCGTGTACGCGCAGACCAACGAATATGGCTTCCTTGAGACGCCGTATCGTAAAGTGACCGACGGTGTGGTTACTGACGAAATTCACTACCTGTCTGCTATCGAAGAAGGCAACTACGTTATCGCTCAGGCGAACTCCAACCTGGATGAAAACGGCCACTTCGTAGAAGATCTGGTTACCTGCCGTAGCAAAGGCGAATCCAGCTTGTTCAGCCGCGACCAGGTTGACTACATGGACGTATCCACCCAGCAGGTGGTATCCGTCGGTGCGTCCCTGATCCCGTTCCTGGAACACGATGACGCCAACCGTGCATTGATGGGTGCGAACATG…
	tonB	793	ATGGTGGCGACGGCCGATTTGAAGCCGCCTCCGGCGGCGCAGCCTGTCGTGGAGCCCGTTGTTGAACCCGAACCTGAGCCGGAGCCAGAGGTAGCGCCTGAACCGCCGAAAGAGGCGCCGGTGGTGATCCATAAACCGGAACCTAAGCCGAAGCCCAAACCTAAACCCAAGCCTAAGCCGGAGAAAAAGGTTGAACAGCCGAAGCGGGAAGTGAAGCCGGCAGCAGAGCCGCGTCCGGCCTCGCCGTTTGAAAACAACAATACGGCGCCGGCGCGTACAGCGCCAAGTACCTCGACCGCAGCGGCTAAACCCACCGTTACTGCTCCGAGCGGCCCGCGGGCGATCAGCCGCGTTCAGCCGTCCTATCCGCCGCGCGCTCAGGCGCTGCGCATTGAAGGG…
	isolate 23
	GEN	allele	sequence
	gapA	7	AACCTGAAGTGGGACGAAGTTGGTGTTGACGTTGTTGCTGAAGCAACCGGTATCTTCCTGACCGACGAAACCGCTCGTAAACACATCACCGCTGGCGCGAAAAAAGTCGTTCTGACTGGCCCGTCCAAAGACAACACTCCGATGTTCGTTCGCGGCGCTAACTTCGACGCTTACGCTGGCCAGGACATCGTTTCCAACGCTTCCTGCACCACCAACTGCCTGGCGCCGCTGGCTAAAGTTATCAACGACAACTTCGGTATCGTTGAAGGTCTGATGACCACCGTCCACGCTACCACCGCTACTCAGAAAACCGTTGATGGCCCGTCTCACAAAGACTGGCGCGGCGGCCGCGGCGCAGCTCAGAACATCATCCCGTCCTCTACCGGCGCTGCTAAAGCA…
	infB	155	GGCATGATCACCTTCCCGGATACCCCGGGCCCCCCCGCGTTTACCTCCATGCGTGCTCGTGGCGCGCAGGCGACGGATATCGTGGTTCTGGTGGTGGCGGCAGACGACGGCGTGATGCCGCAGACTATCGAAGCTATCCAGCACGCTAAAGCGGCGCAGGTACCGGTGGTAGTGGCGGTGAACAAGATCGATAAGCCAGAAGCCGATCCGGATCGCGTGAAGAACGAACTGTCCCAGTACGGCATCCTGCCGGAAGAGTGGGGCGGCGAGAGCCAGTTCGTCCACGTTTCCGCGAAAGCGGGTACCGGCATCGACGAC
	pgi	361	GAGTCCAACGGTAAGTATGTTTACCGTAACGGCCACTTTGTTGATTACCAGACTGGCCCAATCCTCTGGGGGGACCCGGGCACCAACGGTCAGCACGCGTTTTTCCAGCTGATCCTCCAGGGGAACAAGATGGGGCCGGGCGATTTCATGGTTCCGGTTATCACCCATAACCCGCTATTTCATCACCATCAGAAACTGTTGTGTAATTTCTTAACCCAGACCGAAGGCCTGGCGTTTGGAAAATCCCGCGAAGTGGTTGAGCGGGATAATCGTGATCAGGGTAAAGATCCGGCAACCCTGGATAAGTTGGCGCCGTTCAAAGTATTCGAAGGTAACCGCCCGACTAACTCCATCCTGCTGGGTGAAATCACCCCGTTCACCCTGGGGGCGTTGATTGCC…
	mdh	5	GGCGCGGATGTAATGCTGATCTCCACGGGCGTGGCCCGTAAACCCGGCGCGGATCCTTCCGACCGCTTTAATGTGAATGCCGGTATCCTGAAGACCCTCGTGCAGCAGATTGCCAAAACCTGCCCGCAGGCCAGCATAGGCATTATCACCAACCCGGTGAATACCACCGGGGCTATCGCCGCCGAATTACTGAAAAAAGCCGGCGTGTACGATAAAAACAAACTGTTTGGCGTTACCACGCTGGACATCATCCGTTCCAATACCTTTGTGGCGGAGCTGAAAGGTAAATCGACAACCGAGGTGGAAGTCCCGGTCATTGGTGGTCACTCCGGGGTGACCATTCTGCCTTTACTGTCGCAGATCCCCGGCGTCAGCTTTAGGGATCAGGAAATAGCCGAC…
	phoE	1	GTCGGCACCTCGTTAAGCTATGATTTCGGCGGCAGCGACTTCGCCGTCAGCGCAGCCTACACCAGCTCCGACCGTACCAACGATCAGAACCTGCTGGCCCGCGGCCAGGGTTCGAAAGCGGAAGCCTGGGCGACCGGCCTGAAATATGACGCCAACAATATCTACCTGGCGACCATGTACTCTGAAACCCGCAAGATGACCCCGATCAGCGGCGGCTTTGCCAACAAAGCGCAGAACTTTGAAGCGGTGGCGCAGTATCAGTTCGACTTCGGTCTGCGTCCGTCCCTCGGCTATGTGCTGTCGAAAGGGAAGGATATCGAAGGGGTGGGGAGTGAAGATCTGGTTAACTACATCGACGTGGGCCTGACCTACTACTTCAACAAAAACATGAACGCCTTC…
	rpoB	1	ACCCACTACGGTCGCGTATGTCCGATCGAAACGCCTGAAGGTCCGAACATCGGTCTGATTAACTCCCTGTCCGTGTACGCGCAGACCAACGAATATGGCTTCCTTGAGACGCCGTATCGTAAAGTGACCAACGGTGTGGTTACTGACGAAATTCACTACCTGTCTGCTATCGAAGAAGGCAACTACGTTATCGCTCAGGCGAACTCCAACCTGGATGAAAACGGCCACTTCGTAGAAGATCTGGTTACCTGCCGTAGCAAAGGCGAATCCAGCTTGTTCAGCCGCGACCAGGTTGACTACATGGACGTATCCACCCAGCAGGTGGTATCCGTCGGTGCGTCCCTGATCCCGTTCCTGGAACACGATGACGCCAACCGTGCATTGATGGGTGCGAACATG…
	tonB	84	ATGGAGGCGCCGGCCGATCTTGAGCCGCCTCCGGCGGCGCAGCCTGTCGTGGAGCCCGTTGTTGAACCCGAACCTGAGCCGGAGCCAGAGGTAGCGCCTGAACCGCCGAAAGAGGCGCCGGTGGTGATCCATAAACCGGAACCTAAGCCGAAGCCCAAACCTAAACCCAAGCCTAAGCCGGAGAAAAAGGTTGAACAGCCGAAGCGGGAAGTGAAGCCGGCAGCAGAGCCGCGTCCGGCCTCGCCGTTTGAAAACAACAATACGGCGCTGGCGCGTACAGCGCCAAGTACCTCGACAGCAGCGGCTAAACCCACCGTTACTGCTCCGAGCGGCCCGCGGGCGATCAGCCGCGTTCAGCCGTCCTATCCGGCGCGCGCTCAGGCGCTGCGCATAGAAGGG…
	isolate 24
	GEN	allele	sequence
	gapA	2	AACCTGAAGTGGGACGAAGTTGGTGTTGACGTTGTTGCTGAAGCAACCGGTATCTTCCTGACCGACGAAACCGCTCGTAAACACATCACCGCTGGCGCGAAAAAAGTCGTTCTGACTGGCCCGTCCAAAGACAACACTCCGATGTTCGTTCGCGGCGCTAACTTCGACGCTTACGCTGGCCAGGACATCGTTTCCAACGCTTCCTGCACCACCAACTGCCTGGCGCCGCTGGCTAAAGTTATCAACGACAACTTCGGTATCGTTGAAGGCCTGATGACCACCGTCCACGCTACCACCGCTACTCAGAAAACCGTTGATGGCCCGTCTCACAAAGACTGGCGCGGCGGCCGCGGCGCAGCTCAGAACATCATCCCGTCCTCTACCGGCGCTGCTAAAGCA…
	infB	9	GGCATGATCACCTTCCTGGATACCCCGGGCCACGCCGCGTTTACCTCCATGCGTGCTCGTGGCGCGCAGGCGACGGATATCGTGGTTCTGGTGGTGGCGGCAGACGACGGCGTGATGCCGCAGACTATCGAAGCTATCCAGCACGCTAAAGCGGCGCAGGTACCGGTGGTAGTGGCGGTGAACAAGATCGATAAGCCAGAAGCCGATCCGGATCGCGTGAAGAACGAACTGTCCCAGTACGGCTTCCTGCCGGAAGAGTGGGGCGGCGAGAGCCAGTTTGTCCACGTTTCTGCGAAAGCGGGTACCGGCATCGACGAC
	pgi	166	GAGTCCAACGGTAAGTATGTTGACCGTAACGGTAACTTTGTGGATTACCAAACTGGCCCGATTATCTGGGGTGAACCAGGCACTAACGGTCAGCACGCGTTCTACCAGCTGATCCACCAGGGAACTAAAAGGGTACCGTGCGATTTCATCGCTCCGGCTATCACCCATAACCCGCTTTCTGATCATCACCAAAAACTGCTGTCTAATTTCTTTGCTCAGACCAAAGCGCTGGGGTTTGGTAAATCCCGCGAAGTGGTTGAGCAGGAATATCGCGATCAGGGGAAAGATCCGGCAACCCTGGACAACTTGGTGCGGTTCAAAGTGTTCGAAGGTAACCGCCCGACCAACTCCATCCTGTTGCGTGAAATCACTCCGTTCAGCCTGGGTGCGTTGATTGCG…
	mdh	1	GGCGCGGATGTAGTGCTGATCTCCGCGGGCGTGGCGCGTAAGCCCGGCATGGATCGTTCCGACCTGTTTAATGTGAATGCGGGTATCGTGAAGAACCTCGTGAAGCAGATTGCCAAAACCTGCCCGCAGGCCTGGATCGGCATTATCACCAACCCGGTGAATACCACCGTGGCTATCGCCGCCGAAGTACTGAAAAAAGCCGGCGTGTACGATAAAAACAAACTGTTCGGCGTTACCACGCTGGACATCATCCGTTCCAATACCTTTGTGGCGGAGCTGAAAGGTAAATCGGCAACCGAGGTGGAAGTCCCGGTCATTGGTGGTCACTCCGGGGTCACCATTCTGCCTTTACTGTCGCAGATCCCCGGCGTCAGCTTTAGCGATCAGGAAATTGCCGAC…
	phoE	13	GTCGGCACCTCGTTAAGCTATGATTTCGGCGGCAGCGACTTCGCCGTCAGCGCAGCCTACACCAGCTCCGACCGTACCAACGATCAGAACCTGCTGGCCCGCGGCCAGGGTTCGAAAGCGGAAGCCTGGGCGACCGGCCTGAAATATGACGCCAACAATATCTACCTGGCGACCATGTACTCTGAAACCCGCAAGATGACCCCGATCAGCGGCGGCTTTGCCAACAAAGCGCAGAACTTTGAAGCGGTGGCGCAATATCAGTTCGACTTCGGTCTGCGTCCGTCCCTCGGCTATGTGCTGTCGAAAGGGAAGGATATCGAAGGGGTGGGGAGTGAAGATCTGGTTAACTACATCGACGTGGGCCTGACCTACTACTTCAACAAAAACATGAACGCCTTC…
	rpoB	1	ACCCACTACGGTCGCGTATGTCCGATCGAAACGCCTGAAGGTCCGAACATCGGTCTGATTAACTCCCTGTCCGTGTACGCGCAGACCAACGAATATGGCTTCCTTGAGACGCCGTATCGTAAAGTGACCAACGGTGTGGTTACTGACGAAATTCACTACCTGTCTGCTATCGAAGAAGGCAACTACGTTATCGCTCAGGCGAACTCCAACCTGGATGAAAACGGCCACTTCGTAGAAGATCTGGTTACCTGCCGTAGCAAAGGCGAATCCAGCTTGTTCAGCCGCGACCAGGTTGACTACATGGACGTATCCACCCAGCAGGTGGTATCCGTCGGTGCGTCCCTGATCCCGTTCCTGGAACACGATGACGCCAACCGTGCATTGATGGGTGCGAACATG…
	tonB	16	ATGGTGGCGCCGGCCGATCTTGAGCCGCCTCCGGCGGCGCAGCCTGTCGTGGAGCCCGTTGTTGAACCCGAACCTGAGCCGGAGCCAGAGGTAGCGCCTGAACCGCCGAAAGAGGCGTCGGTGGTGATCCATAAACCGGAACCTAAGCCGAAGCCCAAACCTAAACCCAAGCCTAAGCCGGAGAAAAAGGTTGAACAGCCGAAGCGGGAAGTGAAGCCGGCAGCAGAGCCGCGTCCGGCCTCGCCGTTTGAAAACAACAATACGGCGCCGGCGCGTACAGCGCCAAGCACCTCGACAGCAGCGGCTAAACCCACCGTTACTGCTCCAAGCGGCCCGCGGGCGATCAGCCGCGTTCAGCCGTCCTATCCGCCGCGCGCTCAGGCGCTGCGCATTGAAGGG…
	isolate 25
	GEN	allele	sequence
	gapA	4	AACCTGAAGTGGGACGAAGTTGGTGTTGACGTTGTTGCTGAAGCAACCGGTATCTTCCTGACCGACGAAACCGCTCGTAAACACATCACCGCTGGCGCGAAAAAAGTCGTTCTGACTGGCCCGTCCAAAGACAACACTCCGATGTTCGTTCGCGGCGCTAACTTCGACGCTTACGCTGGCCAGGACATCGTTTCCAACGCTTCCTGCACCACCAACTGCCTGGCGCCGCTGGCTAAAGTTATCAACGACAACTTCGGTATCGTTGAAGGCCTGATGACCACCGTCCACGCTACCACCGCTACTCAGAAAACCGTTGATGGCCCGTCTCACAAAGACTGGCGCGGCGGCCGCGGCGCAGCTCAAAACATCATCCCGTCCTCTACCGGCGCTGCTAAAGCA…
	infB	179	GGCATGATCACCTTCCTGGATACCCCGGGCCACGCCGCGTTTACCTCCATGCGTGCTCGTGGGGCGCAGGCGACGGAAATCGTGGTTCTGGTGGTGGCGGCAGACGACGGCGTGATGCCGCAGACTATCGAAGCTATCCAGCACGCTAAAGCGGCGCAGGTACCGGTGGTAGTGGCGGTGAACAAGATCGATAAGCCAGAAGCCGATCCGGATCGCGTGAAGAACGAACTGTCCCAGTACGGCATCCTGCCGGAAGAGTGGGGCGGCGAAAGCCAGTTTGTTCACGTTTCCGCGAAAGCGGGTACCGGCATCGAAGAC
	pgi	166	GAGTCCAACGGTAAGTATGTTGACCGTAACGGTAACGTTGTGGATTACCAGACTGGCCCGATTACCTGGGGTGAACCAGGCACTAACGGTCAGCACGCGTTCTACCAGCTGATCCACCAGGGAACCAAAATGGTACCGTGCGATTTCATCGCTCCGGCTATCACCCATAACCCGCTCTCTGATCACCACCAGAAACTGCTGTCTAACTTCTTCGCCCAGACCGAAGCGCTGGCGTTTGGTAAATCCCGCGAAGTGGTTGAGCAGGAATATCGCGATCAGGGTAAAGATCCGGCAACGCTTGACTACGTGGTGCCGTTCAAAGTGTTCGAAGGTAACCGCCCGACCAACTCTATCCTGTTGCGCGAAATCACTCCGTTCAGCCTGGGTGCGTTGATTGCG…
	mdh	1	GGCGCGGATGTAGTGCTGATCTCCGCGGGCGTGGCGCGTAAGCCCGGCATGGATCGTTCCGACCTGTTTAATGTGAATGCGGGTATCGTGAAGAACCTCGTGCAGCAGATTGCCAAAACCTGCCCGCAGGCCTGCATCGGCATTATCACCAACCCGGTGAATACCACCGTGGCTATCGCCGCCGAAGTACTGAAAAAAGCCGGCGTGTACGATAAAAACAAACTGTTCGGCGTTACCACGCTGGACATCATCCGTTCCAATACCTTTGTGGCGGAGCTGAAAGGTAAATCGGCAACCGAGGTGGAAGTCCCGGTCATTGGTGGTCACTCCGGGGTCACCATTCTGCCTTTACTGTCGCAGATCCCCGGCGTCAGCTTTAGCGATCAGGAAATTGCCGAC…
	phoE	4	GTCGGCACCTCGTTAAGCTATGATTTCGGCGGCAGCGACTTCGCCGTCAGCGCAGCCTACACCAGCTCCGACCGTACCAACGATCAGAACCTGCTGGCCCGCGGCCAGGGTTCGAAAGCGGAAGCCTGGGCGACCGGCCTGAAATATGACGCCAACAATATCTACCTGGCGACCATGTACTCTGAAACCCGCAAGATGACCCCGATCAGCGGCGGCTTTGCCAACAAAGCGCAGAACTTTGAAGCGGTGGCGCAGTATCAGTTCGACTTCGGTCTGCGTCCGTCCCTCGGCTATGTGCTGTCGAAAGGGAAGGATATCGAAGGGGTGGGAAGTGAGGATCTGGTTAACTACATTGACGTGGGCCTGACCTACTACTTCAACAAAAACATGAACGCCTTC…
	rpoB	146	ACCCACTACGGTCGCGTATGTCCGATCGAAACGCCTGAAGGTCCGAACATCGGTCTGATTAACTCCCTGTCCGTGTACGCGCAGACTAACGAATACGGCTTCCTTGAGACTCCGTATCGTAAAGTGACCGACGGTGTGGTTACTGACGAAATTCACTACCTGTCTGCTATCGAAGAAGGCAACTACGTTATCGCTCAGGCGAACTCCAACCTGGATGAAGAAGGCCACTTCGTAGAAGATCTGGTAACTTGCCGTAGCAAAGGCGAATCCAGCTTGTTCAGCCGCGACCAGGTTGACTACATGGACGTATCCACCCAGCAGGTGGTATCCGTCGGTGCGTCCCTGATCCCGTTCCTGGAACACGATGACGCCAACCGTGCATTGATGGGTGCGAACATG…
	tonB	14	ATGGTGGCGCCGGCCGATCTTGAGCCGCCTCCGGCGGCGCAGCCTGTCGTGGAGCCCGTTGTTGAACCCGAACCTGAGCCGGAGCCAGAGGTAGCGCCTGAACCGCCGAAAGAGGCGCCGGTGGTGATCCATAAACCGGAACCTAAGCCGAAGCCCAAACCTAAACCCAAGCCTAAGCCGGAGAAAAAGGTTGAACAGCCGAAGCGGGAAGTGAAGCCGGCAGCAGAGCCGCGTCCGGCCTCGCCGTTTGAAAACAACAATACGGCGCCGGCGCGTACAGCGCCAAGCACCTCGACCGCAGCGGCTAAACCCACCGTTACTGCTCCAAGCGGCCCGCGGGCGATCAGCCGCGTTCAGCCGTCCTATCCGGCGCGCGCTCAGGCGCTGCGCATTGAAGGG…
	isolate 26
	GEN	allele	sequence
	gapA	2	AACCTGAAGTGGGACGAAGTTGGTGTTGACGTTGTTGCTGAAGCAACCGGTATCTTCCTGACCGACGAAACCGCTCGTAAACACATCACCGCTGGCGCGAAAAAAGTCGTTCTGACTGGCCCGTCCAAAGACAACACTCCGATGTTCGTTCGCGGCGCTAACTTCGACGCTTACGCTGGCCAGGACATCGTTTCCAACGCTTCCTGCACCACCAACTGCCTGGCGCCGCTGGCTAAAGTTATCAACGACAACTTCGGTATCGTTGAAGGCCTGATGACCACCGTCCACGCTACCACCGCTACTCAGAAAACCGTTGATGGCCCGTCTCACAAAGACTGGCGCGGCGGCCGCGGCGCAGCTCAGAACATCATCCCGTCCTCTACCGGCGCTGCTAAAGCA…
	infB	1	GGCATGATCACCTTCCTGGATACCCCGGGCCACGCCGCGTTTACCTCCATGCGTGCTCGTGGCGCGCAGGCGACGGATATCGTGGTTCTGGTGGTGGCGGCAGACGACGGCGTGATGCCGCAGACTATCGAAGCTATCCAGCACGCTAAAGCGGCGCAGGTACCGGTGGTAGTGGCGGTGAACAAGATCGATAAGCCAGAAGCCGATCCGGATCGCGTGAAGAACGAACTGTCCCAGTACGGCATCCTGCCGGAAGAGTGGGGCGGCGAGAGCCAGTTCGTCCACGTTTCCGCGAAAGCGGGTACCGGCATCGACGAC
	pgi	166	GAGTCCAACGGTAAGTATGTTGACCGTAACGGTAACGTTGTGGATTACCAGACTGGCCCGATTATCTGGGGTGAACCAGGCACTAACGGTCAGCACGCGTTCTACCAGCTGATCCACCAGGGAACCAAAATGGTACCGTGCGATTTCATCGCTCCGGCTATCACCCATAACCCGCTCTCTGATCATCACCAGAAACTGCTGTCTAACTTCTTCGCCCAGACCGAAGCGCTGGCGTTTGGTAAATCCCGCGAAGTGGTTGAGCAGGAATATCGCGATCAGGGTAAAGATCCGGCAACGCTTGACTACGTGGTGCCGTTCAAAGTATTCGAAGGTAACCGCCCGACCAACTCCATCCTGCTGCGTGAAATCACTCCGTTCAGCCTGGGTGCGTTGATTGCC…
	mdh	1	GGCGCGGATGTAGTGCTGATCTCCGCGGGCGTGGCGCGTAAGCCCGGCATGGATCGTTCCGACCTGTTTAATGTGAATGCGGGTATCGTGAAGAACCTCGTGAAGCAGATTGCCAAAACCTGCCCGCAGGCCTGGATCGGCATTATCACCAACCCGGTGAATACCACCGTGGCTATCGCCGCCGAAGTACTGAAAAAAGCCGGCGTGTACGATAAAAACAAACTGTTCGGCGTTACCACGCTGGACATCATCCGTTCCAATACCTTTGTGGCGGAGCTGAAAGGTAAATCGGCAACCGAGGTGGAAGTCCCGGTCATTGGTGGTCACTCCGGGGTCACCATTCTGCCTTTACTGTCGCAGATCCCCGGCGTCAGCTTTAGCGATCAGGAAATTGCCGAC…
	phoE	9	GTCGGCACCTCGTTAAGCTATGATTTCGGCGGCAGCGACTTCGCCGTCAGCGCGGCCTACACCAGCTCCGACCGTACCAACGATCAGAACCTGCTGGCCCGCGGCCAGGGTTCGAAAGCGGAAGCCTGGGCGACCGGCCTGAAATATGACGCCAACAATATCTACCTGGCGACCATGTACTCTGAAACCCGCAAGATGACCCCGATCAGCGGCGGCTTTGCCAACAAAGCGCAGAACTTTGAAGCGGTGGCGCAGTATCAGTTCGACTTCGGTCTGCGTCCGTCCCTCGGCTATGTGCTGTCGAAAGGGAAGGATATCGAAGGGGTGGGGAGTGAAGATCTGGTTAACTACATCGACGTGGGCCTGACCTACTACTTCAACAAAAACATGAACGCCTTC…
	rpoB	8	ACCCACTACGGTCGCGTATGTCCGATCGAAACGCCTGAAGGTCCGAACATCGGTCTGATTAACTCCCTGTCCGTGTACGCGCAGACCAACGAATATGGCTTCCTTGAGACGCCGTATCGTAAAGTGACCAACGGTGTGGTTACTGACGAAATTCACTACCTGTCTGCTATCGAAGAAGGCAACTACGTTATCGCTCAGGCGAACTCCAACCTGGATGAAAACGGCCACTTCGTAGAAGATCTGGTTACCTGCCGTAGCAAAGGCGAATCCAGCTTGTTCAGCCGCGACCAGGTTGACTACATGGACGTATCCACCCAGCAGGTGGTATCCGTCGGTGCGTCCCTGATCCCGTTCCTGGAACACGATGACGCCAACCGTGCATTGATGGGGGCGAACATG…
	tonB	24	ATGGTGGCGCCGGCCGATCTTGAGCCGCCTCCGGCGGCGCAGCCTGTCGTGGAGCCCGTTGTTGAACCCGAACCTGAGCCGGAGCCAGAGGTAGTGCCTGAACCGCCGAAAGAGGCGCCGGTGGTGATCCATAAACCGGAACCTAAGCCGAAGCCCAAACCTAAACCCAAGCCTAAGCCGGAGAAAAAGGTTGAACAGCCGAAGCGGGAAGTGAAGCCGGCAGCAGAGCCGCGTCCGGCCTCGCCGTTTGAAAACAACAATACGGCGCCGGCGCGTACAGCGCCAAGCACCTCGACAGCAGCGGCTAAACCCACCGTTACTGCTCCAAGCGGCCCGCGGGCGATCAGCCGCGTTCAGCCGTCCTATCCGGCGCGCGCTCAGGCGCTGCGCATAGAAGGT…
	isolate 27
	GEN	allele	sequence
	gapA	2	AACCTGAAGTGGGACGAAGTTGGTGTTGACGTTGTTGCTGAAGCAACCGGTATCTTCCTGACCGACGAAACCGCTCGTAAACACATCACCGCTGGCGCGAAAAAAGTCGTTCTGACTGGCCCGTCCAAAGACAACACTCCGATGTTCGTTCGCGGCGCTAACTTCGACGCTTACGCTGGCCAGGACATCGTTTCCAACGCTTCCTGCACCACCAACTGCCTGGCGCCGCTGGCTAAAGTTATCAACGACAACTTCGGTATCGTTGAAGGCCTGATGACCACCGTCCACGCTACCACCGCTACTCAGAAAACCGTTGATGGCCCGTCTCACAAAGACTGGCGCGGCGGCCGCGGCGCAGCTCAGAACATCATCCCGTCCTCTACCGGCGCTGCTAAAGCA…
	infB	56	GGCATGATCACCTTCCTGGATACCCCGGGCCACGCCGCGTTTACCTCCATGCGTGCTCGTGGCGCGCAGGCGACGGAAATCGTGGTTCTGGTGGTGGCGGCAGACGACGGCGTGATGCCGCAGACTATCGAAGCTATCCAGCCCGCTAAAGCGGCGCAGGTCCCGGTGGTAGTGGCGGTGAACAAGATCGATAAGCCAGAAGCCGATCCGGATCGCGTGAAGAACGAACTGTCCCAGTACGGCATCATGCCGGAAGAGTGGGGGGGCGAGAACCAGTTTTTCCCCGTTTCCGCGTGAACGGTTACCGGGATCGACGAC
	pgi	161	GAACCCAACGGTAAGTGAGTTGCCCGAAACGTTTACGCGGTAGATTTCCAAACGGGCCCAATTATCCGGGGGGAGCAGGGGGGAATCTTCCAGCACGGGAATTATCAGACGGTCCACTTTGCCAAAAAAAAGGTACCGCGCGTGTCAATCGCTACGGGGATCACCCACAGCCTGCGGTTTGACCCCCACCACCAACTGCCGTGGTTTTTCCAAACCCAAAGCTTGGGTTTGGCCTAAGATAAATACCACGAAGTTTTTTAGCAGGATTATCCGCGGCTTTGTGAAGATCCGCCGGGCGAGGAAAACGCGGGGCCGCTCAATGTGTTCCAAGGGGACCGTCTGACCAACTCCATCCTGCCGCGCGTAATCCCCGCCGTCCCCCAAGGGGGGCCGCTTGCC…
	mdh	1	GGCGCGGATGTAGTGCTGATCTCCGCGGGCGTGGCGCGTAAGCCCGGCATGGATCGTTCCGACCTGTTTAATGTGAATGCGGGTATCGTGAAGAACCTCGTGAAGCAGATTGCCAAAACCTGCCCGCAGGCCTGGATCGGCATTATCACCAACCCGGTGAATACCACCGTGGCTATCGCCGCCGAAGTACTGAAAAAAGCCGGCGTGTACGATAAAAACAAACTGTTCGGCGTTACCACGCTGGACATCATCCGTTCCAATACCTTTGTGGCGGAGCTGAAAGGTAAATCGGCAACCGAGGTGGAAGTCCCGGTCATTGGTGGTCACTCCGGGGTCACCATTCTGCCTTTACTGTCGCAGATCCCCGGCGTCAGCTTTAGCGATCAGGAAATTGCCGAC…
	phoE	13	GTCGGCACCTCGTTAAGCTATGATTTCGGCGGCAGCGACTTCGCCGTCAGCGCAGCCTACACCAGCTCCGACCGTACCAACGATCAGAACCTGCTGGCCCGCGGCCAGGGTTCGAAAGCGGAAGCCTGGGCGACCGGCCTGAAATATGACGCCAACAATATCTACCTGGCGACCATGTACTCTGAAACCCGCAAGATGACCCCGATCAGCGGCGGCTTTGCCAACAAAGCGCAGAACTTTGAAGCGGTGGCGCAATATCAGTTCGACTTCGGTCTGCGTCCGTCCCTCGGCTATGTGCTGTCGAAAGGGAAGGATATCGAAGGGGTGGGGAGTGAAGATCTGGTTAACTACATCGACGTGGGCCTGACCTACTACTTCAACAAAAACATGAACGCCTTC…
	rpoB	1	ACCCACTACGGTCGCGTATGTCCGATCGAAACGCCTGAAGGTCCGAACATCGGTCTGATTAACTCCCTGTCCGTGTACGCGCAGACCAACGAATATGGCTTCCTTGAGACGCCGTATCGTAAAGTGACCAACGGTGTGGTTACTGACGAAATTCACTACCTGTCTGCTATCGAAGAAGGCAACTACGTTATCGCTCAGGCGAACTCCAACCTGGATGAAGACGGCCACTTCGTAGAAGATCTGGTTACCTGCCGTAGCAAAGGCGAATCCAGCTTGTTCAGCCGCGACCAGGTTGACTACATGGACGTATCCACCCAGCAGGTGGTATCCGTCGGTGCGTCCCTGATCCCGTTCCTGGAACACGATGACGCCAACCGTGCATTGATGGGTGCGAACATG…
	tonB	531	ATGGTGGCGCCGGCCGATCCTGAGAAGCCTCCCGCGGCGCAGCCGTTTGTAGCGCCCGTTGTTGAACCCGAACCTGAGCCGGAGCCAGAGGTAGTGCCTGAACCGCCGAAAGAGGCGTCGGTGGTGATCCATAAACCGGAGCCTAAGCCGAAGCCCAAACCTAAACCCAACCATAAGCCGGAAAAAAAGGTTGAACAGCCGAAGCGGGGAGTGAAGCCGGCCGGAGAGCCGCCTCCGGCCTCGCCGTTTGAAAACAACAATACGGCGCCGGCGCGTACAGCGCCAAGCACCGCGACGGCAACGGCTTAACCCACCGTTACTGCTCGACCCGGCCCTCGAAACATCAGCCGCGTTCATACCTCCTATCCAGCGCGCGCTCAGGCGCTGCGCATTGAAGGT…
	isolate 28
	GEN	allele	sequence
	gapA	10	AACCTGAAGTGGGACGAAGTTGGTGTTGACGTTGTTGCTGAAGCAACCGGTATCTTCCTGACCGACGAAACCGCTCGTAAACACATCACCGCTGGCGCGAAAAAAGTCGTTCTGACTGGCCCGTCCAAAGACAACACTCCGATGTTCGTTCGCGGCGCTAACTTCGACGCTTACGCTGGCCAGGACATCGTTTCCAACGCTTCCTGCACCACCAACTGCCTGGCGCCGCTGGCTAAAGTTATCAACGACAACTTCGGTATCGTTGAAGGCCTGATGACCACCGTTCACGCTACCACCGCTACTCAGAAAACCGTTGATGGCCCGTCTCACAAAGACTGGCGCGGCGGCCGCGGCGCAGCTCAGAACATCATCCCGTCCTCTACCGGCGCTGCTAAAGCA…
	infB	1	GGCATGATCACCTTCCTGGATACCCCGGGCCACGCCGCGTTTACCTCCATGCGTGCTCGTGGCGCGCAGGCGACGGATATCGTGGTTCTGGTGGTGGCGGCAGACGACGGCGTGATGCCGCAGACTATCGAAGCTATCCAGCACGCTAAAGCGGCGCAGGTACCGGTGGTAGTGGCGGTGAACAAGATCGATAAGCCAGAAGCCGATCCGGATCGCGTTAAGAACGAACTGTCCCAGTACGGCATCCTGCCGGAAGAGTGGGGCGGCGAGAGCCAGTTCGTCCACGTTTCCGCGAAAGCGGGTACCGGCATCGACGAC
	pgi	166	GAGTCCAACGGTAAGTATGTTGACCGTAACGGTAACGTGGTAGATTACCAGACTGGCCCGATTATCTGGGGTGAACCGGGCACTAACGGTCAGCACGCGTTCTACCAGCTGATCCACCAGGGAACCAAAATGGTACCGTGCGATTTCATCGCTCCGGCTATCACCCATAACCCGCTCTCTGATCATCACCAGAAACTGCTGTCTAACTTCTTCGCCCAGACCGAAGCGCTGGCGTTTGGTAAATCCCGCGAAGTGGTTGAGCAGGAATATCGTGATCAGGGTAAAGATCCGGCAACCCTGGACTACGTGGTGCCGTTCAAAGTATTCGAAGGTAACCGCCCGACCAACTCCATCCTGCTGCGTGAAATCACTCCGTTCACCCTGGGGGCGTTGATTGCC…
	mdh	1	GGCGCGGATGTAGTGCTGATCTCCGCGGGCGTGGCGCGTAAGCCCGGCATGGATCGTTCCGACCTGTTTAATGTGAATGCGGGTATCGTGAAGAACCTCGTGAAGCAGATTGCCAAAACCTGCCCGCAGGCCTGGATCGGCATTATCACCAACCCGGTGAATACCACCGTGGCTATCGCCGCCGAAGTACTGAAAAAAGCCGGCGTGTACGATAAAAACAAACTGTTCGGCGTTACCACGCTGGACATCATCCGTTCCAATACCTTTGTGGCGGAGCTGAAAGGTAAATCGGCAACCGAGGTGGAAGTCCCGGTCATTGGTGGTCACTCCGGGGTCACCATTCTGCCTTTACTGTCGCAGATCCCCGGCGTCAGCTTTAGCGATCAGGAAATTGCCGAC…
	phoE	10	GTCGGCACCTCGTTAAGCTATGATTTCGGCGGCAGCGACTTCGCCGTCAGCGCAGCCTACACCAGCTCCGACCGTACCAACGATCAGAACCTGCTGGCCCGCGGCCAGGGTTCGAAAGCGGAAGCCTGGGCGACCGGCCTGAAATATGACGCCAACAATATCTACCTGGCGACCATGTACTCTGAAACCCGCAAGATGACCCCGATCAGCGGCGGCTTTGCCAACAAAGCGCAGAACTTTGAAGCGGTGGCGCAGTATCAGTTCGACTTCGGTCTGCGTCCGTCCCTCGGCTATGTGCTGTCGAAAGGGAAGGATATCGAAGGGGTGGGGAGTGAAGATCTGGTTAACTACATCGACGTGGGCCTGACCTATTACTTCAACAAAAACATGAACGCCTTC…
	rpoB	146	ACCCACTACGGTCGCGTATGTCCGATCGAAACGCCTGAAGGTCCGAACATCGGTCTGATTAACTCCCTGTCCGTGTACGCGCAGACCAACGAATACGGCTTCCTTGAGACTCCGTATCGTAAAGTGACCGACGGTGTTGTAACTGACGAAATTCACTACCTGTCTGCTATCGAAGAAGGCAACTACGTTATCGCTCAGGCGAACTCTAACTTGGATGAAGAAGGCCACTTCGTAGAAGACCTGGTAACTTGCCGTAGCAAAGGCGAATCCAGCTTGTTCAGCCGCGACCAGGTTGACTACATGGACGTATCCACCCAGCAGGTGGTATCCGTCGGTGCGTCCCTGATCCCGTTCCTAGAACACGATGACGCCAACCGTGCATTGATGGGTGCGAACATG…
	tonB	40	ATGGTGGCGCCGGCCGATCTTGAGCCGCCTCCGGGGGGGCAGCCTGTCGTGGAGCCCGTTGTTGAACCCGAACCTGAGCCGGAGCCAGAGGTAGTGCCTGAACCGCCGAAAGAGGCGCCGGTGGTGATCCATAAACCGGAACCTAAGCCGAAGCCCAAACCTAAACCCAAGCCTAAGCCGGAGAAAAAGGTTGAACAGCCGAAGCGGGAAGTGAAGCCGGCAGCAGAGCCGCGTCCGGCCTCGCCGTTTGAAAACAACAATACGGCGCCGGCGCGTACAGCGCCAAGCACCTCGACGGCAGCGGCTAAACCCACCGTTACTGCTCCAAGCGGCCCGCGGGCGATCAGCCGCGTTCAGCCGTCCTATCCCCCGGGCGCTCAGGCGCTGCGCATTGAAGGG…
	isolate 29
	GEN	allele	sequence
	gapA	16	AACCTGAAGTGGGACGAAGTTGGTGTTGACGTTGTTGCTGAAGCAACCGGTATCTTCCTGACCGACGAAACCGCTCGTAAACACATCACCGCTGGCGCGAAAAAAGTCGTTCTGACTGGCCCGTCCAAAGACAACACCCCGATGTTCGTTCGCGGCGCTAACTTCGAAACTTACGCTGGCCAGGACATCGTTTCCAACGCTTCCTGCACCACCAACTGCCTGGCACCGCTGGCTAAAGTTATCAACGACAACTTCGGTATCGTTGAAGGCCTGATGACCACCGTCCACGCGACCACCGCGACTCAGAAAACCGTTGATGGCCCGTCTCACAAAGACTGGCGCGGCGGCCGCGGCGCAGCTCAGAACATCATCCCGTCCTCTACCGGTGCTGCTAAAGCA…
	infB	115	GGCATGATCACCTTCCTGGACACCCCGGGCCACGCCGCGTTTACTTCAATGCGTGCTCGTGGTGCGCAGGCAACGGACATCGTGGTTCTGGTTGTTGCTGCCGACGACGGCGTGATGCCGCAGACCATCGAAGCAATCCAGCACGCTAAAGCGGCGCAGGTACCGGTGGTGGTTGCGGTGAACAAGATCGATAAACCAGAAGCCGATCCGGATCGTGTTAAGAACGAACTCTCCCAGTATGGCATCCTGCCGGAAGAGTGGGGCGGCGAAAGCCAGTTCGTACACGTTTCTGCGAAAGCGGGTACCGGCATCGATGAC
	pgi	166	GAGTCCAACGGTAAGTATGTTGACCGTAACGGTAACGTTGTGGATTACCAGACTGGCCCAATTATCTGGGGTGAACCAGGCACTAACGGTCAGCACGCGTTCTACCAGCTGATCCACCAGGGAACCAAAATGGTACCGTGCGATTTCATCGCCCCGGCTATCACCCATAACCCGCTCTCTGATCACCACCAGAAACTGCTGTCTAACTTCTTCGCCCAGACCGAAGCGCTGGCGTTTGGTAAATCCCGTGAAGTGGTTGAGCAGGAATATCGCGATCAGGGTAAAGATCCGGCAACGCTGGACTACGTGGTGCCGTTCAAAGTGTTCGAAGGTAACCGCCCGACCAACTCCATCCTGCTGCGCGAAATCACTCCGTTCAGCCTGGGGGCGTTGATTGCG…
	mdh	304	GGCGCGGATGTGGTGCTGATCTCCGCGGGCGTGGCGCGTAAACCGGGAATGGATCGTTCCGACCTGTTTAATGTAAACGCGGGCATCGTGAAAAACCTGGTGCAGCAAATTGCGAAAACCTGCCCGAAGGCGTGCATTGGGATTATCACAAACCCGGTAAAAACCCCGGTTGCAATTGCGGCGGAAGTGCTGAAAAAAGCCGGCGTGTACGAAAAAAACAAACTGTTCGGCGTTACCCCGCTGGACATCATTCGTTCCAATACCTTTGTGGCGGAGCTGAAAGGGAAACCGCCAGCCGAAGTTGAAGTGCCGGTTATTGGGGGTCACTCCGGGGTTACCATTCTGCCCCTGCTGTCGCAGGTTCCCGGCGTTAGCTTTACCGATCAGGAAGTGGCTGAT…
	phoE	13	GTCGGCACCTCGTTAAGCTATGATTTCGGCGGCAGCGACTTCGCCGTCAGCGCAGCCTACACCAGCTCCGACCGTACCAACGATCAGAACCTGCTGGCCCGCGGCCAGGGTTCGAAAGCGGAAGCCTGGGCGACCGGCCTGAAATATGACGCCAACAATATCTACCTGGCGACCATGTACTCTGAAACCCGCAAGATGACCCCGATCAGCGGCGGCTTTGCCAACAAAGCGCAGAACTTTGAAGCGGTGGCGCAATATCAGTTCGACTTCGGTCTGCGTCCGTCCCTCGGCTATGTGCTGTCGAAAGGGAAGGATATCGAAGGGGTGGGGAGTGAAGATCTGGTTAACTACATCGACGTGGGCCTGACCTACTACTTCAACAAAAACATGAACGCCTTC…
	rpoB	146	ACCCACTACGGTCGCGTATGTCCGATCGAAACGCCTGAAGGTCCGAACATCGGTCTGATTAACTCCCTGTCCGTGTACGCGCAGACCAACGAATATGGCTTCCTTGAGACGCCGTATCGTAAAGTGACCGACGGTGTTGTAACTGACGAAATTCACTACCTGTCTGCTATCGAAGAAGGCAACTACGTTATCGCCCAGGCGAACTCCAACTTGGATGAAGAAGGCCACTTCGTAGAAGACCTGGTAACTTGCCGTAGCAAAGGCGAATCCAGCTTGTTCAGCCGCGACCAGGTTGACTACATGGACGTATCCACCCAGCAGGTGGTATCCGTCGGTGCGTCCCTGATCCCGTTCCTGGAACACGATGACGCCAACCGTGCATTGATGGGTGCGAACATG…
	tonB	725	GTGGGGGCGCCGGCGGATTTAGAGCCTCCGCCCGCGGCGCAGCCGGTCGTGGAACCCGTTGTTGAACCGGAGCCGGAACCGGAGCCTGAGGTGGTGCCTGAACCGCCAAAAGAGGCGCCAGTGGTGATCCACAAACCGGAGCCGAAGCCCAAACCCAAACCCAAACCGAAGCCAAAGCAGAAGAAAAAGGTTGAGCAGCCGAAGCGGGAAATGAAGCCGGCAGCAGAGCCGCGTCCGGTCTCGCGGTTTGAAAATAACAATACGGCGCCGGCCCGTACTGCCCAGAGTACCAAGGCGGCGGCGGCAAAACCCATGACCACCGCTCCGAGCGGTCCTAAAGCGTTAAAACGCGGGCAACCGTCCTACCCGCAACGGGCCCGGGCGCTGCGTATTGAAGGT…
	isolate 30
	GEN	allele	sequence
	gapA	2	AACCTGAAGTGGGACGAAGTTGGTGTTGACGTTGTTGCTGAAGCAACCGGTATCTTCCTGACCGACGAAACCGCTCGTAAACACATCACCGCTGGCGCGAAAAAAGTCGTTCTGACTGGCCCGTCCAAAGACAACACTCCGATGTTCGTTCGCGGCGCTAACTTCGACGCTTACGCTGGCCAGGACATCGTTTCCAACGCTTCCTGCACCACCAACTGCCTGGCGCCGCTGGCTAAAGTTATCAACGACAACTTCGGTATCGTTGAAGGCCTGATGACCACCGTCCACGCTACCACCGCTACTCAGAAAACCGTTGATGGCCCGTCTCACAAAGACTGGCGCGGCGGCCGCGGCGCAGCTCAGAACATCATCCCGTCCTCTACCGGCGCTGCTAAAGCA…
	infB	149	GGCATGATCACCTTCCTGGATACCCCGGGCCACCCCGCGTTTACCTCCATGCGTGCTCGTGGCGCGCAGGCAACGGATATCGTGGTTCTGGTGGTGGCGGCAGACGACGGCGTGATGCCGCAAACTTTCGAAGCTATCCAGCACGCTAAAGCGGCGCAGGTCCCGGTGGTAGTGGCGGTAAACAAGATCGATAAGCCAGAACCCCATCCACCACGATTGAAGAAGGAAGTGCCCCAGTAGGGCGCCCGGCCGGAAAAGTGGGGTGGCCAGGGCCATTCTGGCCAGTTATCTGCCAATTGTGGGCCCGGCCTCGACAAC
	pgi	166	GAGTCCAAGGGTAATTATGTTGACCGTAACGGTAACTTTGTGGATTACCAGACTGGCCCGATTTTTTGGGGGGACCCGGGCACTAACGGTCAGCCAGTCTTCTACCAGCTGATCCACCAGGGAACCAAAATGGTACCGTGCGATTTCTTCGCTCCGGCTATCACCCATAACCCGCTCTCTGATCATCACCAGAAACTGCTGTCTAACTTCTTCGCCCAGACCGAAGCCCTGGCGTTTGGTAAATCCCGCGAAGTGGTTGAGCAGGAATATCGTGATCAGGGTAAAGATCCGGCAACCCTGGATAACGTGGTGCCGTTCAAAGTATTCGAAGGTAACCGCCCGACCAACTCCATCCTGGTGCGTAAAATCACTCCGTTCAGCCGCGGGGCGTTGATTGCC…
	mdh	377	GGCGCAAATGTCGTGCTTATCCCCGCGGGCGTGGCGCGTAAACCCGGCATGGATCGTTCCGACCTGGTTAATGTGAATGCCGGTATCGGGAAAAACCTCGTGCAGCAAATTGCCAAAACCTGCCCGGAGGGCGGGATGGGCATTATCACCAACCCGGTGAATACCACCGTGGCTATCGCCCCCGAAGTACTGAAAAAAGCCGGGGTGTACGATAAAAACAAACTGTTCGGCGTTACCACGCTGGACATCATCCGTTCCAATACCTTTGTGGCGGACCTGAAAGGTAAATCGGCAACCGAGGTGGAAGTCCCGGTCATTGGTGGTCACTCCGGGGTCACCATTCTGCCTTTACTGTCGCAGATCCCCGGCGTCAGCTTTAGCGATCAGGAAATTGCCGAC…
	phoE	13	GTCGGCACCTCGTTAAGCTATGATTTCGGCGGCAGCGACTTCGCCGTCAGCGCAGCCTACACCAGCTCCGACCGTACCAACGATCAGAACCTGCTGGCCCGCGGCCAGGGTTCGAAAGCGGAAGCCTGGGCGACCGGCCTGAAATATGACGCCAACAATATCTACCTGGCGACCATGTACTCTGAAACCCGCAAGATGACCCCGATCAGCGGCGGCTTTGCCAACAAAGCGCAGAACTTTGAAGCGGTGGCGCAATATCAGTTCGACTTCGGTCTGCGTCCGTCCCTCGGCTATGTGCTGTCGAAAGGGAAGGATATCGAAGGGGTGGGGAGTGAAGATCTGGTTAACTACATCGACGTGGGCCTGACCTACTACTTCAACAAAAACATGAACGCCTTC…
	rpoB	1	ACCCACTACGGTCGCGTATGTCCGATCGAAACGCCTGAAGGTCCGAACATCGGTCTGATTAACTCCCTGTCCGTGTACGCGCAGACCAACGAATATGGCTTCCTTGAGACGCCGTATCGTAAAGTGACCAACGGTGTGGTTACTGACGAAATTCACTACCTGTCTGCTATCGAAGAAGGCAACTACGTTATCGCTCAGGCGAACTCCAACCTGGATGAAAACGGCCACTTCGTAGAAGATCTGGTTACCTGCCGTAGCAAAGGCGAATCCAGCTTGTTCAGCCGCGACCAGGTTGACTACATGGACGTATCCACCCAGCAGGTGGTATCCGTCGGTGCGTCCCTGATCCCGTTCCTGGAACACGATGACGCCAACCGTGCATTGATGGGTGCGAACATG…
	tonB	16	ATGGTGGCGCCGGCCGATCTTGAGCCGCCTCCGGCGGCGCAGCCTGTCGTGGAGCCCGTTGTTGAACCCGAACCTGAGCCGGAGCCAGAGGTAGCGCCTGAACCGCCGAAAGAGGCGTCGGTGGTGATCCATAAACCGGAACCTAAGCCGAAGCCCAAACCTAAACCCAAGCCTAAGCCGGAGAAAAAGGTTGAACAGCCGAAGCGGGAAGTGAAGCCGGCAGCAGAGCCGCGTCCGGCCTCGCCGTTTGAAAACAACAATACGGCGCCGGCGCGTACAGCGCCAAGCACCTCGACAGCAGCGGCTAAACCCACCGTTACTGCTCCAAGCGGCCCGCGGGCGATCAGCCGCGTTCAGCCGTCCTATCCCCCGCGCGCTCAGGCGCTGCGCATTGAAGGG…
	isolate 31
	GEN	allele	sequence
	gapA	2	AACCTGAAGTGGGACGAAGTTGGTGTTGACGTTGTTGCTGAAGCAACCGGTATCTTCCTGACCGACGAAACCGCTCGTAAACACATCACCGCTGGCGCGAAAAAAGTCGTTCTGACTGGCCCGTCCAAAGACAACACTCCGATGTTCGTTCGCGGCGCTAACTTCGACGCTTACGCTGGCCAGGACATCGTTTCCAACGCTTCCTGCACCACCAACTGCCTGGCGCCGCTGGCTAAAGTTATCAACGACAACTTCGGTATCGTTGAAGGCCTGATGACCACCGTCCACGCTACCACCGCTACTCAGAAAACCGTTGATGGCCCGTCTCACAAAGACTGGCGCGGCGGCCGCGGCGCAGCTCAGAACATCATCCCGTCCTCTACCGGCGCTGCTAAAGCA…
	infB	214	GGCATGATCACCTTCCTGGATACCCCGGGCCACCCCGCGTTTACCTCCATGCGTGCTCGTGGCGCGCAGGCGACGGATATCGTGGTTCTGGTGGTGGCGGCAGACGACGGCGTGATGCCGCAGACTATCGAAGCTATCCAGCACGCTAAAGCGGCGCAGGTACCGGTGGTAGTGGCGGTGAACAAGATCGATAAGCCAGAAGCCGATCCGGATCGCGTGAAGAACGAACTGTCCCAGTACGGCATCCTGCCGGAAGAGTGGGGCGGCGAGAGCCAGTTCGTCCACGTTTCCGCGAAAGCGGGTACCGGCATCGACGAC
	pgi	166	GATTCCAACGGTAATTTTGTTGACCGTAACGGTAACTTTGTGGATTACCAAACTGGCCCGATTATCTGGGGTGAACCAGGCACTAACGGTCAGCACGCGTTCTACCAGCTGATCCACCAGGGAACCAAAATGGTaCCGGGCGATTTCATCGCTCCGGCTATCACCCAAAACCCGCTCTCTGATCATCACCAAAAACTGTTGTCTAATTTTTTCCCCCAAACCAAACCGCTGGCGTTTGGTAAATCCCGCGAAGTGGTTGAGCAGGAATATCGCGATCAGGGTAAAGATCCGGCAACGCTTGACTACGTGGTGCCGTTCAAAGTGTTCGAAGGTAACCGCCCGACCAACTCCATCCTGCTGCGTGAAATCACTCCGTTCAGCCTGGGTGCGTTGATTGCG…
	mdh	334	GGCGCGGATGTAGTCCTGATCTCCGCGGGTGTGGCGCGTAAGCCGGGAATGGATCGTTCCGACCTGTTTAACGTCAATGCCGGAATCGTGAAAAACCTCGTGCAGCAGCTTGCCAAAACCTGCCCGAAAGCCTGCATGGGTATTATCACGAACCCGGTTAACACCTCGGTGGCTATCGCTGCCGAAGTACTGAAAAAAGCCGGGGTTTACGACAAAAACAAACTGTTCGGCGTTACCACGCTGGACATCATCCGTTCCAATACCTTTGTAGCGGAGCTGAAAGGCAAACCGCCAGGCGAGGTGGAAGTCCCGGTTATTGGCGGTCACTCCGGGGTCACCATTCTGCCTTTGCTGTCGCAGTTTCCCGGCGTCAGCTTTAGCGATCAGGAAATTGCCGAC…
	phoE	4	GTCGGCACCTCGTTAAGCTATGATTTCGGCGGCAGCGACTTCGCCGTCAGCGCAGCCTACACCAGCTCCGACCGTACCAACGATCAGAACCTGCTGGCCCGCGGCCAGGGTTCGAAAGCGGAAGCCTGGGCGACCGGCCTGAAATATGACGCCAACAATATCTACCTGGCGACCATGTACTCTGAAACCCGCAAGATGACCCCGATCAGCGGCGGCTTTGCCAACAAAGCGCAGAACTTTGAAGCGGTGGCGCAGTATCAGTTCGACTTCGGTCTGCGTCCGTCCCTCGGCTATGTGCTGTCGAAAGGGAAGGATATCGAAGGGGTGGGAAGTGAGGATCTGGTTAACTACATTGACGTGGGCCTGACCTACTACTTCAACAAAAACATGAACGCCTTC…
	rpoB	4	ACCCACTACGGTCGCGTATGTCCGATCGAAACGCCTGAAGGTCCGAACATCGGTCTGATTAACTCCCTGTCCGTGTACGCGCAGACCAACGAATATGGCTTCCTTGAGACGCCGTATCGTAAAGTGACCGACGGTGTGGTAACTGACGAAATTCACTACCTGTCTGCTATCGAAGAAGGCAACTACGTTATCGCTCAGGCGAACTCCAACCTGGATGAAAACGGCCACTTCGTAGAAGATCTGGTTACCTGCCGTAGCAAAGGCGAATCCAGCTTGTTCAGCCGCGACCAGGTTGACTACATGGACGTATCCACCCAGCAGGTGGTATCCGTCGGTGCGTCCCTGATCCCGTTCCTGGAACACGATGACGCCAACCGTGCATTGATGGGTGCGAACATG…
	tonB	18	ATGGTGGCGCCGGCCGATCTTGAGCCGCCTCCGGCGGCGCAGCCTGTCGTGGAGCCCGTTGTTGAACCCGAACCTGAGCCGGAGCCAGAGGTAGTGCCTGAACCGCCGAAAGAGGCGCCGGTGGTGATCCATAAACCGGAACCTAAGCCGAAGCCCAAACCTAAACCCAAGCCTAAGCCGGAGAAAAAGGTTGAACAGCCGAAGCGGGAAGTGAAGCCGGCAGCAGAGCCGCGTCCGGCCTCGCCGTTTGAAAACAACAATACGGCGCCGGCGCGTACAGCGCCAAGTACCTCGACCGCAGCGGCTAAACCCACCGTTACTGCTCCGAGCGGCCCGCGGGCGATCAGCCGCGTTCAGCCGTCCTATCCTGCGCGCGCTCAGGCGCTGCGCATTGAAGGG…
	isolate 32
	GEN	allele	sequence
	gapA	16	AACCTGAAGTGGGACGAAGTTGGTGTTGACGTTGTTGCTGAAGCAACCGGTATCTTCCTGACCGACGAAACCGCTCGTAAACACATCACCGCTGGCGCGAAAAAAGTCGTTCTGACTGGCCCGTCCAAAGACAACACCCCGATGTTCGTTCGCGGCGCTAACTTCGAAACTTACGCTGGCCAGGACATCGTTTCCAACGCTTCCTGCACCACCAACTGCCTGGCACCGCTGGCTAAAGTTATCAACGACAACTTCGGTATCGTTGAAGGCCTGATGACCACCGTCCACGCGACCACCGCGACTCAGAAAACCGTTGATGGCCCGTCTCACAAAGACTGGCGCGGCGGCCGCGGCGCAGCTCAGAACATCATCCCGTCCTCTACCGGTGCTGCTAAAGCA…
	infB	24	GGCATGATCACCTTCCTGGACACCCCGGGCCACGCCGCGTTTACCTCCATGCGTGCTCGTGGTGCGCAGGCGACGGATATCGTGGTTCTGGTGGTGGCGGCAGACGACGGCGTGATGCCGCAGACCATCGAAGCTATCCAGCACGCTAAAGCGGCGCAGGTACCGGTGGTGGTTGCGGTGAACAAAATCGATAAGCCAGAAGCTGATCCGGATCGCGTGAAGAATGAACTGTCCCAGTACGGCATCCTGCCGGAAGAGTGGGGCGGCGAGAGCCGTTTCGTCCACGTTTCTGCGAAAGCCGGTACCGGAATCGACGAC
	pgi	166	GAGTCCAACGGTAAGTATGTTGACCGTAACGGTAACGTTGTGGATTACCAGACTGGCCCAATTATCTGGGGTGAACCAGGCACTAACGGTCAGCACGCGTTCTACCAGCTGATCCACCAGGGAACCAAAATGGTACCGTGCGATTTCATCGCTCCGGCTATCACCCATAACCCGCTCTCTGATCACCACCAGAAACTGCTGTCTAACTTCTTCGCCCAGACCGAAGCGCTGGCGTTTGGTAAATCCCGCGAAGTGGTTGAGCAGGAATATCGTGATCAGGGTAAAGATCCGGCAACGCTGGACTACGTGGTGCCGTTCAAAGTATTCGAAGGTAACCGCCCGACCAACTCCATCCTGCTGCGTGAAATCACTCCGTTCAGCCTGGGGGCGTTGATTGCC…
	mdh	1	GGCGCGGATGTAGTGCTGATCTCCGCGGGCGTGGCGCGTAAGCCCGGCATGGATCGTTCCGACCTGTTTAATGTGAATGCGGGTATCGTGAAGAACCTCGTGAAGCAGATTGCCAAAACCTGCCCGCAGGCCTGGATCGGCATTATCACCAACCCGGTGAATACCACCGTGGCTATCGCCGCCGAAGTACTGAAAAAAGCCGGCGTGTACGATAAAAACAAACTGTTCGGCGTTACCACGCTGGACATCATCCGTTCCAATACCTTTGTGGCGGAGCTGAAAGGTAAATCGGCAACCGAGGTGGAAGTCCCGGTCATTGGTGGTCACTCCGGGGTCACCATTCTGCCTTTACTGTCGCAGATCCCCGGCGTCAGCTTTAGCGATCAGGAAATTGCCGAC…
	phoE	229	GGCACCTCGTTAAGCTATGATTTCGGCGGCAGCGATTTCGCTGTCAGCGCGGCCTACACCAGCTCCGACCGTACCAACGATCAGAACCTGCTGGCCCGCGGCCAGGGTTCGAAAGCGGACGCCTGGGCCACCGGCCTGAAATATGACGCCAACAATATCCACCTGGCGACCATGTACTCTGAGACCCGCAAAATGACCCCGATCAGCGGCGGTTTTGCCAACAAAGCGCAGAACTTTGAAGCGGTGGCGCAGTATCAGTTCGACTTCGGTCTGCGTCCGTCCCTCGGCTATGTGCTGTCGAAAGGGAAGGATATCGAAGGGGTGGGTAGTGAAGATCTGGTTAACTACATTGACGTGGGCCTGACCTACTATTTCAACAAGAACACCAACGCCTTCGTG…
	rpoB	62	ACCCACTACGGTCGCGTATGTCCGATCGAAACGCCTGAAGGTCCGAACATCGGTCTGATTAACTCCCTGTCCGTGTACGCGCAGACCAACGAATATGGCTTCCTTGAGACGCCGTATCGTAAAGTGACCGACGGTGTTGTTACTGACGAAATTCACTACCTGTCTGCTATCGAAGAAGGCAACTACGTTATCGCTCAGGCGAACTCCAACTTGGATGAAGAAGGCCACTTCGTAGAAGACCTGGTTACTTGCCGTAGCAAAGGCGAATCCAGCTTGTTCAGCCGCGACCAGGTTGACTACATGGACGTATCCACCCAGCAGGTGGTATCCGTCGGTGCGTCCCTGATCCCGTTCCTGGAACACGATGACGCCAACCGTGCATTGATGGGTGCGAACATG…
	tonB	75	ATAGTGGCGCCCCCCGATCTTGAGCCGCCCCCGGGGGCACAGCCACTCGTGGAACCCGTTGTCGAACCTGATCCTGAGCCGGAACCGGGGGTGGGGCCTGAACCGCCGAAAGAGGCGCCGGTGGTGATCCATAAACCGGAACCGAAGCCGAAGCCTAAACCCAAACCGAAACCCAAGCCGGAGAAAAAGGTTGAGCAGCCGAAGCGGGACGTGAAGCCGGCAGCAGAGCCGCGTCCGGCCTCGCCGTTTGAAAACAACAACACGACGCCAGCGCGCACCGCGCCAAGCACCTCGACCGCGGCCGCCAAACCCACCGTTACTGCCCCGAGGGGCCCGCGGGCGATCAGCCGTGTCCCACCGTCTTTTCCCTCTCGCGCCCAGGCCCTGCGCCTTAAGGGG…
